# Supplementary material for: (1S*,5R*)-9-Phenyl-9-aza­bicyclo­[3.3.1]nonan-3-one
Source: Acta Crystallogr Sect E Struct Rep Online. 2012 May 12;68(Pt 6):o1691. doi: 10.1107/S1600536812020065 (PMC3379287; doi:10.1107/S1600536812020065)
Supplement: Supplementary file 1 [file e-68-o1691-sup1.cif]

##############################################################################
#                                                                            #
# This CIF contains the data in a paper accepted for publication in          #
# Acta Crystallographica Section E. It conforms to the requirements of       #
# Notes for Authors for Acta Crystallographica Section E, and has been       #
# peer reviewed under the auspices of the IUCr Commission on Journals.       #
#                                                                            #
# Full details of the Crystallographic Information File format               #
# are given in the paper "The Crystallographic Information File (CIF):       #
# a New Standard Archive File for Crystallography" by S. R. Hall, F. H.      #
# Allen and I. D. Brown [Acta Cryst. (1991), A47, 655-685].                  #
#                                                                            #
# The current version of the core CIF dictionary is obtainable from          #
# ftp://ftp.iucr.org/pub/cif_core.dic.                                       #
#                                                                            #
# Software is freely available for graphical display of the structure(s)     #
# in this CIF. For information consult the CIF software page                 #
# http://www.iucr.org/resources/cif/software.                                #
#                                                                            #
# This file may be used for bona fide research purposes within the           #
# scientific community so long as proper attribution is given to the journal # 
# article from which it was obtained.                                        #
#                                                                            #
##############################################################################
data_global
_audit_creation_method     'SHELXL-97'
_journal_date_recd_electronic     2012-03-01
_journal_date_accepted     2012-05-04
_journal_name_full     'Acta Crystallographica, Section E'
_journal_year     2012
_journal_volume     68
_journal_issue      6
_journal_page_first     o1691
_journal_page_last     o1691
_journal_paper_category     QO
_journal_paper_doi     10.1107/S1600536812020065
_journal_coeditor_code     FY2049
_publ_contact_author_name     'Professor Z.-Y. Wang'
_publ_contact_author_address
;
Department of Pharmaceutics Engineering
Xihua University
Chengdu 610039
People's Republic of China
;
_publ_contact_author_email     zhouyuwang77@gmail.com
_publ_contact_author_fax     '86-28-87720552'
_publ_contact_author_phone     '86-28-87720552'
_publ_section_title
;
(1<i>S</i>*,5<i>R</i>*)-9-Phenyl-9-azabicyclo[3.3.1]nonan-3-one
;
loop_
    _publ_author_name
    _publ_author_address
    'Zhen-ju Jiang'
;
Department of Pharmaceutics Engineering
Xihua University
Chengdu 610039
People's Republic of China
;
    'Qi He'
;
Department of Pharmaceutics Engineering
Xihua University
Chengdu 610039
People's Republic of China
;
    'Zhen Li'
;
Research Institute of Natural Gas Economy,
Petrochina Oil and Gas Field Company,
Chengdu 610051
People's Republic of China
;
    'Zhou-yu Wang'
;
Department of Pharmaceutics Engineering
Xihua University
Chengdu 610039
People's Republic of China
;
data_I
_audit_creation_method
;
  Olex2 1.1
  (compiled 2011.11.01 svn.r2039, GUI svn.r3906)
;
_chemical_name_systematic
;
(1<i>S</i>*,5<i>R</i>*)-9-Phenyl-9-azabicyclo[3.3.1]nonan-3-one
;
_chemical_name_common     ?
_chemical_formula_moiety     'C14 H17 N O'
_chemical_formula_sum     'C14 H17 N O'
_chemical_formula_iupac     'C14 H17 N O'
_chemical_formula_weight     215.29
_chemical_melting_point     ?
_space_group_crystal_system     orthorhombic
_space_group_name_H-M_alt     'P 21 21 21'
_space_group_name_Hall     'P 2ac 2ab'
loop_
    _space_group_symop_id
    _space_group_symop_operation_xyz
    1 'x, y, z'
    2 '-x+1/2, -y, z+1/2'
    3 'x+1/2, -y+1/2, -z'
    4 '-x, y+1/2, -z+1/2'
_cell_length_a     9.4028(3)
_cell_length_b     10.2524(5)
_cell_length_c     12.0473(6)
_cell_angle_alpha     90.00
_cell_angle_beta     90.00
_cell_angle_gamma     90.00
_cell_volume     1161.38(9)
_cell_formula_units_Z     4
_cell_measurement_reflns_used     1237
_cell_measurement_theta_min     2.9336
_cell_measurement_theta_max     28.9869
_cell_measurement_temperature     293(2)
_exptl_crystal_description     block
_exptl_crystal_colour     colourless
_exptl_crystal_size_max     0.40
_exptl_crystal_size_mid     0.40
_exptl_crystal_size_min     0.35
_exptl_crystal_density_diffrn     1.231
_exptl_crystal_density_meas     ?
_exptl_crystal_density_method     'not measured'
_exptl_crystal_F_000     464
_exptl_absorpt_coefficient_mu     0.077
_exptl_absorpt_correction_type     multi-scan
_exptl_absorpt_process_details
;
(ABSPACK in CrysAlis PRO; Agilent, 2011)
;
_exptl_absorpt_correction_T_min     0.91747
_exptl_absorpt_correction_T_max     1.00000
_exptl_special_details     ?
_diffrn_ambient_temperature     293.15
_diffrn_radiation_type     'Mo K\a'
_diffrn_radiation_wavelength     0.7107
_diffrn_radiation_monochromator     graphite
_diffrn_measurement_device_type     'Agilent Xcalibur Eos'
_diffrn_measurement_method     '\w scans'
_diffrn_detector_area_resol_mean     16.0874
_diffrn_reflns_number     3285
_diffrn_reflns_av_R_equivalents     0.0153
_diffrn_reflns_theta_min     2.94
_diffrn_reflns_theta_max     26.37
_diffrn_reflns_theta_full     26.37
_diffrn_measured_fraction_theta_max     0.999
_diffrn_measured_fraction_theta_full     0.999
_diffrn_reflns_limit_h_min     -11
_diffrn_reflns_limit_h_max     7
_diffrn_reflns_limit_k_min     -9
_diffrn_reflns_limit_k_max     12
_diffrn_reflns_limit_l_min     -8
_diffrn_reflns_limit_l_max     15
_diffrn_standards_number     ?
_diffrn_standards_interval_count     ?
_diffrn_standards_interval_time     ?
_diffrn_standards_decay_%     ?
_refine_special_details
;
Refinement of <i>F</i>^2^ against ALL reflections. The weighted <i>R</i>-factor
<i>wR</i> and goodness of fit <i>S</i> are based on <i>F</i>^2^, conventional
<i>R</i>-factors <i>R</i> are based on <i>F</i>, with <i>F</i> set to zero for
negative <i>F</i>^2^. The threshold expression of <i>F</i>^2^ >
\s(<i>F</i>^2^) is used only for calculating <i>R</i>-factors(gt) <i>etc</i>.
and is not relevant to the choice of reflections for refinement.
<i>R</i>-factors based on <i>F</i>^2^ are statistically about twice as large
as those based on <i>F</i>, and <i>R</i>- factors based on ALL data will be
even larger.
;
_reflns_number_total     2218
_reflns_number_gt     1722
_reflns_threshold_expression     I>2\s(I)
_refine_ls_structure_factor_coef     Fsqd
_refine_ls_matrix_type     full
_refine_ls_R_factor_all     0.0603
_refine_ls_R_factor_gt     0.0429
_refine_ls_wR_factor_gt     0.0837
_refine_ls_wR_factor_ref     0.0917
_refine_ls_goodness_of_fit_ref     1.016
_refine_ls_restrained_S_all     1.016
_refine_ls_number_reflns     2218
_refine_ls_number_parameters     145
_refine_ls_number_restraints     0
_refine_ls_hydrogen_treatment     constr
_refine_ls_weighting_scheme     calc
_refine_ls_weighting_details
                 'calc w=1/[\s^2^(Fo^2^)+(0.0394P)^2^] where P=(Fo^2^+2Fc^2^)/3'
_atom_sites_solution_hydrogens     geom
_atom_sites_solution_primary     direct
_atom_sites_solution_secondary     difmap
_refine_ls_shift/su_max     0.000
_refine_ls_shift/su_mean     0.000
_refine_diff_density_max     0.124
_refine_diff_density_min     -0.132
_refine_ls_extinction_method     none
_refine_ls_extinction_coef     ?
_refine_ls_abs_structure_details     ?
_refine_ls_abs_structure_Flack     ?
loop_
    _atom_type_symbol
    _atom_type_description
    _atom_type_scat_dispersion_real
    _atom_type_scat_dispersion_imag
    _atom_type_scat_source
    'C' 'C' 0.0033 0.0016
                         'International Tables Vol C Tables 4.2.6.8 and 6.1.1.4'
    'H' 'H' 0.0000 0.0000
                         'International Tables Vol C Tables 4.2.6.8 and 6.1.1.4'
    'N' 'N' 0.0061 0.0033
                         'International Tables Vol C Tables 4.2.6.8 and 6.1.1.4'
    'O' 'O' 0.0106 0.0060
                         'International Tables Vol C Tables 4.2.6.8 and 6.1.1.4'
_computing_data_collection
;
CrysAlis PRO (Agilent, 2011)
;
_computing_cell_refinement
;
CrysAlis PRO (Agilent, 2011)
;
_computing_data_reduction
;
CrysAlis PRO (Agilent, 2011)
;
_computing_structure_solution
;
SHELXS97 (Sheldrick, 2008)
;
_computing_structure_refinement
;
SHELXL97 (Sheldrick, 2008)
;
_computing_molecular_graphics
;
OLEX2 (Dolomanov <i>et al.</i>, 2009)
;
_computing_publication_material
;
OLEX2 (Dolomanov <i>et al.</i>, 2009)
;
loop_
    _atom_site_type_symbol
    _atom_site_label
    _atom_site_fract_x
    _atom_site_fract_y
    _atom_site_fract_z
    _atom_site_U_iso_or_equiv
    _atom_site_adp_type
    _atom_site_calc_flag
    _atom_site_refinement_flags
    _atom_site_occupancy
    _atom_site_symmetry_multiplicity
    _atom_site_disorder_assembly
    _atom_site_disorder_group
    O O1 -0.58709(17) -0.01586(16) -0.68342(15) 0.0838(6) Uani d . 1 1 . .
    N N1 -0.19284(14) -0.18245(14) -0.65084(12) 0.0368(4) Uani d . 1 1 . .
    C C1 -0.31907(18) -0.26416(18) -0.63463(16) 0.0409(5) Uani d . 1 1 . .
    H H1 -0.2985 -0.3506 -0.6653 0.049 Uiso calc R 1 1 . .
    C C2 -0.4480(2) -0.20832(19) -0.69713(16) 0.0472(5) Uani d . 1 1 . .
    H H2A -0.4367 -0.2265 -0.7757 0.057 Uiso calc R 1 1 . .
    H H2B -0.5329 -0.2532 -0.6721 0.057 Uiso calc R 1 1 . .
    C C3 -0.4692(2) -0.0642(2) -0.68231(16) 0.0510(6) Uani d . 1 1 . .
    C C4 -0.3376(2) 0.01633(18) -0.67070(17) 0.0489(5) Uani d . 1 1 . .
    H H4A -0.3618 0.0971 -0.6332 0.059 Uiso calc R 1 1 . .
    H H4B -0.3032 0.0386 -0.7442 0.059 Uiso calc R 1 1 . .
    C C5 -0.2173(2) -0.05077(18) -0.60634(17) 0.0412(5) Uani d . 1 1 . .
    H H5 -0.1302 0.0001 -0.6174 0.049 Uiso calc R 1 1 . .
    C C6 -0.2468(2) -0.0573(2) -0.48223(17) 0.0494(5) Uani d . 1 1 . .
    H H6A -0.1612 -0.0854 -0.4442 0.059 Uiso calc R 1 1 . .
    H H6B -0.2703 0.0293 -0.4556 0.059 Uiso calc R 1 1 . .
    C C7 -0.3672(2) -0.1497(2) -0.45334(16) 0.0522(6) Uani d . 1 1 . .
    H H7A -0.3705 -0.1626 -0.3736 0.063 Uiso calc R 1 1 . .
    H H7B -0.4571 -0.1122 -0.4766 0.063 Uiso calc R 1 1 . .
    C C8 -0.3452(2) -0.2797(2) -0.51068(17) 0.0510(5) Uani d . 1 1 . .
    H H8A -0.4286 -0.3338 -0.4994 0.061 Uiso calc R 1 1 . .
    H H8B -0.2646 -0.3239 -0.4774 0.061 Uiso calc R 1 1 . .
    C C9 -0.11420(18) -0.19480(18) -0.75009(15) 0.0363(4) Uani d . 1 1 . .
    C C10 -0.1472(2) -0.28634(19) -0.83142(16) 0.0435(5) Uani d . 1 1 . .
    H H10 -0.2261 -0.3400 -0.8221 0.052 Uiso calc R 1 1 . .
    C C11 -0.0647(2) -0.2989(2) -0.92593(16) 0.0537(6) Uani d . 1 1 . .
    H H11 -0.0896 -0.3602 -0.9794 0.064 Uiso calc R 1 1 . .
    C C12 0.0534(2) -0.2223(2) -0.94206(16) 0.0597(6) Uani d . 1 1 . .
    H H12 0.1084 -0.2308 -1.0058 0.072 Uiso calc R 1 1 . .
    C C13 0.0880(2) -0.1329(2) -0.8617(2) 0.0605(6) Uani d . 1 1 . .
    H H13 0.1680 -0.0807 -0.8712 0.073 Uiso calc R 1 1 . .
    C C14 0.0069(2) -0.1187(2) -0.76732(18) 0.0497(5) Uani d . 1 1 . .
    H H14 0.0333 -0.0574 -0.7142 0.060 Uiso calc R 1 1 . .
loop_
    _atom_site_aniso_label
    _atom_site_aniso_U_11
    _atom_site_aniso_U_22
    _atom_site_aniso_U_33
    _atom_site_aniso_U_12
    _atom_site_aniso_U_13
    _atom_site_aniso_U_23
    O1 0.0585(9) 0.0818(13) 0.1110(16) 0.0252(10) -0.0147(10) 0.0074(12)
    N1 0.0385(8) 0.0357(8) 0.0362(9) -0.0040(7) 0.0001(7) -0.0009(7)
    C1 0.0411(10) 0.0361(10) 0.0455(12) -0.0027(9) 0.0024(9) 0.0022(9)
    C2 0.0401(10) 0.0537(12) 0.0478(13) -0.0053(10) -0.0056(9) -0.0027(11)
    C3 0.0514(12) 0.0589(13) 0.0428(13) 0.0091(12) -0.0071(10) 0.0064(11)
    C4 0.0646(13) 0.0389(10) 0.0431(12) 0.0059(11) 0.0016(11) 0.0032(9)
    C5 0.0461(11) 0.0371(10) 0.0405(11) -0.0071(9) 0.0010(9) -0.0024(9)
    C6 0.0536(11) 0.0577(13) 0.0370(12) 0.0021(11) -0.0035(10) -0.0052(11)
    C7 0.0590(13) 0.0634(13) 0.0343(11) -0.0013(11) 0.0053(10) 0.0057(10)
    C8 0.0501(12) 0.0536(12) 0.0494(12) -0.0058(11) 0.0045(10) 0.0128(11)
    C9 0.0371(9) 0.0379(10) 0.0340(10) 0.0052(9) -0.0020(8) 0.0040(9)
    C10 0.0425(10) 0.0446(11) 0.0434(11) 0.0035(10) -0.0026(9) -0.0023(10)
    C11 0.0581(13) 0.0581(14) 0.0450(13) 0.0129(12) -0.0016(11) -0.0081(11)
    C12 0.0618(14) 0.0737(16) 0.0436(13) 0.0145(13) 0.0173(12) 0.0027(12)
    C13 0.0533(13) 0.0651(15) 0.0630(16) -0.0072(12) 0.0156(12) 0.0051(13)
    C14 0.0495(11) 0.0528(13) 0.0467(13) -0.0078(11) 0.0043(10) -0.0023(10)
_geom_special_details
;
All e.s.d.'s (except the e.s.d. in the dihedral angle between two l.s. planes)
are estimated using the full covariance matrix. The cell e.s.d.'s are taken
into account individually in the estimation of e.s.d.'s in distances, angles
and torsion angles; correlations between e.s.d.'s in cell parameters are only
used when they are defined by crystal symmetry. An approximate (isotropic)
treatment of cell e.s.d.'s is used for estimating e.s.d.'s involving l.s.
planes.
;
loop_
    _geom_bond_atom_site_label_1
    _geom_bond_atom_site_label_2
    _geom_bond_site_symmetry_2
    _geom_bond_distance
    _geom_bond_publ_flag
    O1 C3 . 1.215(2) ?
    N1 C1 . 1.466(2) ?
    N1 C5 . 1.471(2) ?
    N1 C9 . 1.412(2) ?
    C1 H1 . 0.9800 ?
    C1 C2 . 1.537(3) ?
    C1 C8 . 1.522(3) ?
    C2 H2A . 0.9700 ?
    C2 H2B . 0.9700 ?
    C2 C3 . 1.501(3) ?
    C3 C4 . 1.494(3) ?
    C4 H4A . 0.9700 ?
    C4 H4B . 0.9700 ?
    C4 C5 . 1.534(3) ?
    C5 H5 . 0.9800 ?
    C5 C6 . 1.522(3) ?
    C6 H6A . 0.9700 ?
    C6 H6B . 0.9700 ?
    C6 C7 . 1.517(3) ?
    C7 H7A . 0.9700 ?
    C7 H7B . 0.9700 ?
    C7 C8 . 1.516(3) ?
    C8 H8A . 0.9700 ?
    C8 H8B . 0.9700 ?
    C9 C10 . 1.392(3) ?
    C9 C14 . 1.396(3) ?
    C10 H10 . 0.9300 ?
    C10 C11 . 1.384(3) ?
    C11 H11 . 0.9300 ?
    C11 C12 . 1.374(3) ?
    C12 H12 . 0.9300 ?
    C12 C13 . 1.373(3) ?
    C13 H13 . 0.9300 ?
    C13 C14 . 1.376(3) ?
    C14 H14 . 0.9300 ?
loop_
    _geom_angle_atom_site_label_1
    _geom_angle_atom_site_label_2
    _geom_angle_atom_site_label_3
    _geom_angle_site_symmetry_1
    _geom_angle_site_symmetry_3
    _geom_angle
    _geom_angle_publ_flag
    C1 N1 C5 . . 110.46(14) ?
    C9 N1 C1 . . 119.07(15) ?
    C9 N1 C5 . . 118.22(14) ?
    N1 C1 H1 . . 107.9 ?
    N1 C1 C2 . . 111.11(15) ?
    N1 C1 C8 . . 108.76(15) ?
    C2 C1 H1 . . 107.9 ?
    C8 C1 H1 . . 107.9 ?
    C8 C1 C2 . . 113.10(16) ?
    C1 C2 H2A . . 108.7 ?
    C1 C2 H2B . . 108.7 ?
    H2A C2 H2B . . 107.6 ?
    C3 C2 C1 . . 114.39(17) ?
    C3 C2 H2A . . 108.7 ?
    C3 C2 H2B . . 108.7 ?
    O1 C3 C2 . . 121.5(2) ?
    O1 C3 C4 . . 122.1(2) ?
    C4 C3 C2 . . 116.42(18) ?
    C3 C4 H4A . . 108.7 ?
    C3 C4 H4B . . 108.7 ?
    C3 C4 C5 . . 114.20(16) ?
    H4A C4 H4B . . 107.6 ?
    C5 C4 H4A . . 108.7 ?
    C5 C4 H4B . . 108.7 ?
    N1 C5 C4 . . 110.04(15) ?
    N1 C5 H5 . . 108.0 ?
    N1 C5 C6 . . 110.25(16) ?
    C4 C5 H5 . . 108.0 ?
    C6 C5 C4 . . 112.44(16) ?
    C6 C5 H5 . . 108.0 ?
    C5 C6 H6A . . 109.0 ?
    C5 C6 H6B . . 109.0 ?
    H6A C6 H6B . . 107.8 ?
    C7 C6 C5 . . 112.88(17) ?
    C7 C6 H6A . . 109.0 ?
    C7 C6 H6B . . 109.0 ?
    C6 C7 H7A . . 109.6 ?
    C6 C7 H7B . . 109.6 ?
    H7A C7 H7B . . 108.2 ?
    C8 C7 C6 . . 110.08(16) ?
    C8 C7 H7A . . 109.6 ?
    C8 C7 H7B . . 109.6 ?
    C1 C8 H8A . . 109.2 ?
    C1 C8 H8B . . 109.2 ?
    C7 C8 C1 . . 112.14(16) ?
    C7 C8 H8A . . 109.2 ?
    C7 C8 H8B . . 109.2 ?
    H8A C8 H8B . . 107.9 ?
    C10 C9 N1 . . 122.68(16) ?
    C10 C9 C14 . . 117.02(18) ?
    C14 C9 N1 . . 120.20(17) ?
    C9 C10 H10 . . 119.4 ?
    C11 C10 C9 . . 121.13(19) ?
    C11 C10 H10 . . 119.4 ?
    C10 C11 H11 . . 119.5 ?
    C12 C11 C10 . . 121.1(2) ?
    C12 C11 H11 . . 119.5 ?
    C11 C12 H12 . . 120.9 ?
    C13 C12 C11 . . 118.28(19) ?
    C13 C12 H12 . . 120.9 ?
    C12 C13 H13 . . 119.3 ?
    C12 C13 C14 . . 121.5(2) ?
    C14 C13 H13 . . 119.3 ?
    C9 C14 H14 . . 119.5 ?
    C13 C14 C9 . . 121.0(2) ?
    C13 C14 H14 . . 119.5 ?
loop_
    _geom_torsion_atom_site_label_1
    _geom_torsion_atom_site_label_2
    _geom_torsion_atom_site_label_3
    _geom_torsion_atom_site_label_4
    _geom_torsion_site_symmetry_1
    _geom_torsion_site_symmetry_2
    _geom_torsion_site_symmetry_3
    _geom_torsion_site_symmetry_4
    _geom_torsion
    _geom_torsion_publ_flag
    O1 C3 C4 C5 . . . . 146.4(2) ?
    N1 C1 C2 C3 . . . . -46.2(2) ?
    N1 C1 C8 C7 . . . . 58.9(2) ?
    N1 C5 C6 C7 . . . . -54.0(2) ?
    N1 C9 C10 C11 . . . . -177.64(17) ?
    N1 C9 C14 C13 . . . . 177.52(18) ?
    C1 N1 C5 C4 . . . . -63.47(19) ?
    C1 N1 C5 C6 . . . . 61.12(19) ?
    C1 N1 C9 C10 . . . . -3.3(2) ?
    C1 N1 C9 C14 . . . . -179.62(16) ?
    C1 C2 C3 O1 . . . . -148.4(2) ?
    C1 C2 C3 C4 . . . . 34.0(2) ?
    C2 C1 C8 C7 . . . . -65.0(2) ?
    C2 C3 C4 C5 . . . . -35.9(2) ?
    C3 C4 C5 N1 . . . . 49.8(2) ?
    C3 C4 C5 C6 . . . . -73.5(2) ?
    C4 C5 C6 C7 . . . . 69.2(2) ?
    C5 N1 C1 C2 . . . . 61.85(19) ?
    C5 N1 C1 C8 . . . . -63.28(19) ?
    C5 N1 C9 C10 . . . . -142.12(17) ?
    C5 N1 C9 C14 . . . . 41.6(2) ?
    C5 C6 C7 C8 . . . . 49.0(2) ?
    C6 C7 C8 C1 . . . . -51.6(2) ?
    C8 C1 C2 C3 . . . . 76.4(2) ?
    C9 N1 C1 C2 . . . . -79.9(2) ?
    C9 N1 C1 C8 . . . . 155.02(16) ?
    C9 N1 C5 C4 . . . . 78.60(18) ?
    C9 N1 C5 C6 . . . . -156.81(15) ?
    C9 C10 C11 C12 . . . . 0.7(3) ?
    C10 C9 C14 C13 . . . . 1.0(3) ?
    C10 C11 C12 C13 . . . . 0.2(3) ?
    C11 C12 C13 C14 . . . . -0.4(3) ?
    C12 C13 C14 C9 . . . . -0.2(3) ?
    C14 C9 C10 C11 . . . . -1.2(3) ?
