# Supplementary material for: (1S*,5R*)-9-Phenyl-9-aza­bicyclo­[3.3.1]nonan-3-one
Source: Acta Crystallogr Sect E Struct Rep Online. 2012 May 12;68(Pt 6):o1691. doi: 10.1107/S1600536812020065 (PMC3379287; doi:10.1107/S1600536812020065)
Supplement: Supplementary file 2 [file e-68-o1691-Isup3.hkl]

# 
# h,k,l, Fc-squared, Fo-squared, sigma(Fo-squared) and status flag 
# 
data_I
_shelx_title ' 111222_s1_wzy in P212121 no. 19' 
_shelx_refln_list_code          4 
_shelx_F_calc_maximum       67.53 
_exptl_crystal_F_000       464.00 
_reflns_d_resolution_high  0.8000 
 
loop_ 
 _symmetry_equiv_pos_as_xyz 
 'x, y, z' 
 '-x+1/2, -y, z+1/2' 
 'x+1/2, -y+1/2, -z' 
 '-x, y+1/2, -z+1/2' 
 
_cell_length_a     9.4028 
_cell_length_b    10.2524 
_cell_length_c    12.0473 
_cell_angle_alpha  90.000 
_cell_angle_beta   90.000 
_cell_angle_gamma  90.000 
 
_shelx_F_squared_multiplier     1.000 
 
loop_ 
 _refln_index_h 
 _refln_index_k 
 _refln_index_l 
 _refln_F_squared_calc 
 _refln_F_squared_meas 
 _refln_F_squared_sigma 
 _refln_observed_status 
   2   0   0      110.86      106.60      2.37 o 
   4   0   0      466.66      475.02      7.03 o 
   6   0   0        0.01       -0.88      1.64 o 
   8   0   0       45.13       40.32      3.18 o 
  10   0   0        9.01       14.21      5.01 o 
   1   1   0     3265.40     2734.76     15.73 o 
   2   1   0      487.06      423.68      4.51 o 
   3   1   0     2211.34     2102.58      8.96 o 
   4   1   0      517.30      526.57      5.02 o 
   5   1   0       15.90       17.89      1.20 o 
   6   1   0       77.04       79.00      2.77 o 
   7   1   0       35.74       33.17      2.46 o 
   8   1   0      111.45      107.50      3.47 o 
   9   1   0       83.51       87.88      4.37 o 
  10   1   0        6.80        7.85      4.10 o 
  11   1   0        7.24       10.30      4.70 o 
   0   2   0     3061.76     2747.15     11.92 o 
   1   2   0      228.65      232.42      2.28 o 
   2   2   0      345.66      337.38      5.60 o 
   3   2   0      413.96      420.81      7.03 o 
   4   2   0      714.05      772.76     14.44 o 
   5   2   0      330.12      331.77      5.58 o 
   6   2   0      180.62      174.33      3.28 o 
   7   2   0       30.94       28.98      1.62 o 
   8   2   0       91.18       81.66      4.85 o 
   9   2   0       42.12       43.85      3.87 o 
  10   2   0       16.07       13.78      2.62 o 
  11   2   0       36.25       43.50      7.37 o 
   1   3   0      555.71      540.40      4.46 o 
   2   3   0       95.35       94.70      3.00 o 
   3   3   0      279.35      279.01      8.99 o 
   4   3   0      323.89      338.72     10.65 o 
   5   3   0       30.39       38.47      4.05 o 
   6   3   0       68.32       71.29      5.68 o 
   7   3   0       33.05       25.81      2.83 o 
   8   3   0        5.00       10.40      2.24 o 
   9   3   0       22.47       27.13      3.40 o 
  10   3   0       15.58       16.45      2.91 o 
  11   3   0       33.35       31.39      6.54 o 
   0   4   0     2063.46     2029.23     14.59 o 
   1   4   0       24.91       25.22      1.20 o 
   2   4   0      128.20      127.44      4.16 o 
   3   4   0        6.60       10.49      1.28 o 
   4   4   0      161.66      186.14      8.59 o 
   5   4   0        2.69        1.75      1.90 o 
   6   4   0        0.74        2.18      2.04 o 
   7   4   0        1.08        0.41      1.90 o 
   8   4   0      102.46       96.64      5.71 o 
   9   4   0        7.53        3.61      1.84 o 
  10   4   0       50.82       52.84      4.82 o 
  11   4   0       34.07       37.36      9.95 o 
   1   5   0        5.47        1.16      1.09 o 
   2   5   0       78.23       77.07      3.13 o 
   3   5   0       86.39       76.90      5.82 o 
   4   5   0        1.49        0.13      0.41 o 
   5   5   0       17.43       27.90      4.00 o 
   6   5   0       99.09      110.12      7.90 o 
   7   5   0        0.93        2.57      2.59 o 
   8   5   0       56.63       53.54      6.25 o 
   9   5   0        2.55       -0.32      1.87 o 
  10   5   0       15.26       12.93      2.90 o 
   0   6   0       75.60       76.94      5.12 o 
   1   6   0      141.20      153.63      5.03 o 
   2   6   0       11.82       11.96      1.57 o 
   3   6   0      869.83      869.54     20.22 o 
   4   6   0      256.36      256.60     17.61 o 
   5   6   0       95.29       88.09      7.33 o 
   6   6   0       44.34       47.78      5.73 o 
   7   6   0        0.05        0.23      1.95 o 
   8   6   0        1.84        0.70      2.24 o 
   9   6   0        5.54        2.50      2.05 o 
  10   6   0       11.43        7.98      3.03 o 
   1   7   0        6.25        6.50      1.63 o 
   2   7   0      599.32      609.80     10.62 o 
   3   7   0        0.19       -1.33      2.39 o 
   4   7   0      100.58       98.25      5.49 o 
   5   7   0      408.63      404.78     16.10 o 
   6   7   0       22.56       20.65      4.24 o 
   7   7   0       36.52       42.61      5.96 o 
   8   7   0       24.10       18.17      4.42 o 
   9   7   0        6.45        1.80      3.13 o 
   0   8   0       77.90       67.12      5.80 o 
   1   8   0        2.71        5.18      1.46 o 
   2   8   0       82.68       81.15      4.32 o 
   3   8   0        6.27        4.79      2.70 o 
   4   8   0       35.88       36.83      2.67 o 
   5   8   0       17.19       19.53      4.08 o 
   6   8   0       24.22       15.75      4.09 o 
   7   8   0       17.63       17.84      4.34 o 
   8   8   0        0.05        2.50      3.18 o 
   9   8   0        1.78        3.88      3.21 o 
   1   9   0      327.10      337.44      9.45 o 
   2   9   0       90.41       91.51      7.84 o 
   3   9   0        0.67       -1.22      2.43 o 
   4   9   0        5.91        1.48      2.58 o 
   5   9   0        4.70        2.51      2.15 o 
   6   9   0        5.88        0.98      2.70 o 
   7   9   0       10.29        9.59      3.87 o 
   8   9   0        0.92       -1.19      3.28 o 
   0  10   0       13.09       12.50      3.38 o 
   1  10   0       18.13       14.68      2.43 o 
   2  10   0       56.34       48.08      6.22 o 
   3  10   0        4.63        4.31      2.86 o 
   4  10   0       38.31       33.80      5.74 o 
   5  10   0       12.58        5.11      2.98 o 
   6  10   0        1.68       -2.85      2.87 o 
   7  10   0        9.98       11.62      4.53 o 
   1  11   0       32.58       37.05      5.56 o 
   2  11   0       66.56       63.06      7.34 o 
   3  11   0       14.22        8.73      3.62 o 
   4  11   0        3.44        4.68      3.06 o 
   5  11   0       43.03       55.20      7.81 o 
   6  11   0       13.49       15.24      4.73 o 
   0  12   0       54.00       79.95      8.03 o 
   1  12   0        4.36        3.27      2.29 o 
   2  12   0        4.84        3.19      3.06 o 
   3  12   0        1.05       -2.89      2.89 o 
   4  12   0        0.10       -2.41      2.70 o 
   2   0   1     1312.06     1156.03      8.26 o 
   3   0   1      323.93      309.20      3.52 o 
   4   0   1      108.91      103.85      3.92 o 
   5   0   1        3.67        3.75      0.85 o 
   6   0   1      133.54      133.92      3.36 o 
   7   0   1       33.03       33.78      1.94 o 
   8   0   1      274.58      281.34      5.64 o 
   9   0   1      148.87      157.30      5.57 o 
  10   0   1        0.70        3.85      2.59 o 
  11   0   1        0.09        5.28      4.30 o 
 -11   1   1        2.68        7.64      4.65 o 
 -10   1   1        1.01        0.94      2.04 o 
  -9   1   1        4.04        5.05      1.51 o 
  -8   1   1      176.91      167.99      5.62 o 
  -7   1   1      122.79      119.94      3.43 o 
  -6   1   1      277.59      283.87      4.77 o 
  -5   1   1      219.13      213.88      3.77 o 
  -4   1   1       19.50       19.71      1.49 o 
  -3   1   1       95.80      102.40      1.55 o 
  -2   1   1     2691.32     2523.91      9.31 o 
  -1   1   1     4180.06     3744.83      9.77 o 
   1   1   1     4179.22     3787.38     13.20 o 
   2   1   1     2688.57     2555.84     22.38 o 
   3   1   1       95.75      106.83      2.32 o 
   4   1   1       19.46       19.98      1.61 o 
   5   1   1      219.13      213.79      4.97 o 
   6   1   1      277.67      283.36      8.00 o 
   7   1   1      122.92      122.77      4.53 o 
   8   1   1      176.81      180.95      6.84 o 
   9   1   1        4.06        3.09      1.54 o 
  10   1   1        1.00        1.67      2.82 o 
  11   1   1        2.68        3.79      3.29 o 
 -11   2   1        0.80        0.50      3.51 o 
 -10   2   1       42.54       44.09      4.18 o 
  -9   2   1        1.63       -1.78      2.75 o 
  -8   2   1        0.72       -0.47      1.51 o 
  -7   2   1       16.27       16.02      1.03 o 
  -6   2   1       22.23       26.44      1.37 o 
  -5   2   1      366.91      374.99      4.33 o 
  -4   2   1      284.63      290.11      3.95 o 
  -3   2   1      740.25      743.41      5.27 o 
  -2   2   1     2501.02     2372.18     34.66 o 
  -1   2   1     4557.55     4147.64     25.63 o 
   0   2   1     3976.91     3700.16     21.14 o 
   1   2   1     4560.11     4164.79     15.31 o 
   2   2   1     2500.13     2391.77     12.25 o 
   3   2   1      739.87      745.77      7.58 o 
   4   2   1      284.38      297.98      9.09 o 
   5   2   1      366.70      365.17     16.73 o 
   6   2   1       22.22       23.13      1.46 o 
   7   2   1       16.28       15.54      1.94 o 
   8   2   1        0.73        1.78      2.50 o 
   9   2   1        1.63        2.14      1.70 o 
  10   2   1       42.54       47.66      6.93 o 
  11   2   1        0.80        1.24      4.28 o 
 -11   3   1       11.79       18.58      5.21 o 
 -10   3   1       10.59        7.35      2.21 o 
  -9   3   1       28.41       25.76      3.23 o 
  -8   3   1       32.14       30.95      3.35 o 
  -7   3   1        1.80        1.46      1.19 o 
  -6   3   1      186.55      186.47      4.68 o 
  -5   3   1      210.93      212.49      5.22 o 
  -4   3   1     1396.02     1456.23     21.95 o 
  -3   3   1      635.37      641.73     13.64 o 
  -2   3   1       53.79       53.54      1.46 o 
  -1   3   1     1622.25     1586.68      9.97 o 
   0   3   1      581.08      578.57      5.71 o 
   1   3   1     1622.97     1569.57     12.73 o 
   2   3   1       53.96       53.19      1.77 o 
   3   3   1      635.23      647.86      6.82 o 
   4   3   1     1396.69     1459.89     22.02 o 
   5   3   1      211.01      223.55      9.27 o 
   6   3   1      186.69      200.98      9.32 o 
   7   3   1        1.79        2.31      1.70 o 
   8   3   1       32.08       27.46      3.15 o 
   9   3   1       28.38       27.45      6.69 o 
  10   3   1       10.61        9.34      2.24 o 
  11   3   1       11.76        7.77      4.61 o 
 -11   4   1       24.99       26.05      6.20 o 
 -10   4   1       18.69       20.81      3.49 o 
  -9   4   1       16.46       12.89      2.50 o 
  -8   4   1       28.32       28.01      3.29 o 
  -7   4   1       22.47       26.03      3.52 o 
  -6   4   1        9.25        7.65      2.58 o 
  -5   4   1       16.51       19.39      3.23 o 
  -4   4   1      227.28      239.74     16.91 o 
  -3   4   1      860.45      899.84      6.01 o 
  -2   4   1       56.53       59.55      2.06 o 
  -1   4   1     1525.59     1497.02     10.04 o 
   0   4   1        9.39        8.61      0.97 o 
   1   4   1     1526.27     1501.93     34.47 o 
   2   4   1       56.45       55.71      3.03 o 
   3   4   1      860.62      887.94      8.63 o 
   4   4   1      227.04      232.89     15.57 o 
   5   4   1       16.43       19.67      3.23 o 
   6   4   1        9.26        7.54      2.71 o 
   7   4   1       22.51       26.01      4.14 o 
   8   4   1       28.29       28.24      4.56 o 
   9   4   1       16.48       11.48      2.88 o 
  10   4   1       18.68       13.71      3.22 o 
  11   4   1       25.01       28.89      3.96 o 
 -10   5   1        2.10        1.00      1.93 o 
  -9   5   1        9.85       12.37      4.78 o 
  -8   5   1       66.96       64.91      4.89 o 
  -7   5   1       20.75       20.88      4.28 o 
  -6   5   1       32.85       40.45      4.98 o 
  -5   5   1       38.52       42.16      4.76 o 
  -4   5   1       86.68       86.32      2.78 o 
  -3   5   1      145.70      144.07      3.88 o 
  -2   5   1      202.24      211.32      4.01 o 
  -1   5   1      101.84      113.15      3.15 o 
   0   5   1      201.50      211.09      5.48 o 
   1   5   1      101.87      107.96      3.92 o 
   2   5   1      201.94      224.20      9.08 o 
   3   5   1      145.50      139.63      5.54 o 
   4   5   1       86.81       93.31      2.86 o 
   5   5   1       38.55       38.05      4.74 o 
   6   5   1       32.78       35.77      4.88 o 
   7   5   1       20.74       15.34      3.40 o 
   8   5   1       67.00       59.09      6.55 o 
   9   5   1        9.86       15.94      7.39 o 
  10   5   1        2.08       -1.77      5.87 o 
 -10   6   1        5.00        4.59      3.63 o 
  -9   6   1        2.36       -1.85      5.04 o 
  -8   6   1        3.60        2.57      1.60 o 
  -7   6   1        2.82        1.55      2.53 o 
  -6   6   1       94.81      100.33      8.15 o 
  -5   6   1      266.69      270.81     12.63 o 
  -4   6   1       11.86       11.51      1.12 o 
  -3   6   1       55.38       49.25      2.15 o 
  -2   6   1        1.77        2.58      0.83 o 
  -1   6   1       44.68       53.05      3.03 o 
   0   6   1       63.30       70.08      3.54 o 
   1   6   1       44.81       43.96      2.81 o 
   2   6   1        1.75        1.06      1.75 o 
   3   6   1       55.37       53.79      3.35 o 
   4   6   1       11.90       13.03      1.37 o 
   5   6   1      266.29      253.10     27.86 o 
   6   6   1       94.86      100.34      8.15 o 
   7   6   1        2.80        3.02      2.30 o 
   8   6   1        3.58        1.05      2.31 o 
   9   6   1        2.36        2.42      3.01 o 
  10   6   1        4.99        2.04      2.16 o 
  -9   7   1        0.42       -2.14      2.26 o 
  -8   7   1       20.07       18.18      4.74 o 
  -7   7   1        4.65        3.46      3.16 o 
  -6   7   1       33.52       31.83      5.13 o 
  -5   7   1       36.81       42.32      5.70 o 
  -4   7   1      191.38      214.67     11.45 o 
  -3   7   1      301.07      305.19      7.15 o 
  -2   7   1       25.90       22.97      2.25 o 
  -1   7   1      140.58      145.60      6.32 o 
   0   7   1      105.26      105.93      4.67 o 
   1   7   1      140.53      151.50      5.52 o 
   2   7   1       25.88       25.78      3.94 o 
   3   7   1      301.39      302.43      7.31 o 
   4   7   1      191.49      198.08      5.46 o 
   5   7   1       36.84       35.49      5.38 o 
   6   7   1       33.51       34.73      5.43 o 
   7   7   1        4.69        3.16      3.03 o 
   8   7   1       20.07       28.46      5.45 o 
   9   7   1        0.42        0.74      2.40 o 
  -9   8   1        0.14       -0.30      1.72 o 
  -8   8   1        0.89       -1.96      2.83 o 
  -7   8   1       16.50       12.80      4.01 o 
  -6   8   1        2.32        2.66      2.92 o 
  -5   8   1       29.94       26.22      4.77 o 
  -4   8   1      197.02      197.81     11.77 o 
  -3   8   1      383.94      388.34      8.86 o 
  -2   8   1       39.07       36.94      2.98 o 
  -1   8   1       32.39       29.07      2.71 o 
   0   8   1        2.28        1.23      2.31 o 
   1   8   1       32.45       36.20      4.51 o 
   2   8   1       39.06       37.81      4.97 o 
   3   8   1      383.87      386.11     11.14 o 
   4   8   1      196.94      193.94      5.98 o 
   5   8   1       29.94       27.82      4.95 o 
   6   8   1        2.32        2.92      2.35 o 
   7   8   1       16.55       19.51      4.71 o 
   8   8   1        0.89        1.56      2.85 o 
   9   8   1        0.14        1.90      3.00 o 
  -8   9   1        0.65        0.54      3.43 o 
  -7   9   1       40.68       45.39      6.77 o 
  -6   9   1        3.07        1.60      2.29 o 
  -5   9   1        3.00       -0.26      2.52 o 
  -4   9   1       16.21       13.79      4.08 o 
  -3   9   1      125.83      129.96      9.74 o 
  -2   9   1       36.40       42.45      3.45 o 
  -1   9   1      106.82      102.23      7.26 o 
   0   9   1        1.61        1.42      1.53 o 
   1   9   1      106.87       98.32      7.80 o 
   2   9   1       36.43       35.17      5.11 o 
   3   9   1      125.76      125.68      5.58 o 
   4   9   1       16.18       11.53      3.73 o 
   5   9   1        3.00        7.41      3.44 o 
   6   9   1        3.06        7.88      3.41 o 
   7   9   1       40.66       51.74      7.40 o 
   8   9   1        0.65        0.99      2.86 o 
  -7  10   1       11.97        3.92      3.50 o 
  -6  10   1       37.86       43.19      6.78 o 
  -5  10   1       16.26        8.43      3.66 o 
  -4  10   1        7.20        6.08      3.44 o 
  -3  10   1       20.72       13.22      3.76 o 
  -2  10   1       58.55       65.01      4.46 o 
  -1  10   1       46.35       46.69      3.90 o 
   0  10   1       25.58       22.29      2.86 o 
   1  10   1       46.30       51.35      6.06 o 
   2  10   1       58.51       58.18      6.61 o 
   3  10   1       20.75       26.42      5.09 o 
   4  10   1        7.20        0.06      2.52 o 
   5  10   1       16.24       12.43      3.93 o 
   6  10   1       37.89       32.71      6.31 o 
   7  10   1       11.98       19.76      5.14 o 
  -5  11   1        5.13        1.23      3.08 o 
  -4  11   1       12.58       12.19      4.40 o 
  -3  11   1       16.60       21.12      4.72 o 
  -2  11   1       13.86       11.35      3.62 o 
  -1  11   1        0.80       -1.22      1.54 o 
   0  11   1       56.79       57.31      6.60 o 
   1  11   1        0.80        0.06      2.29 o 
   2  11   1       13.87       13.97      4.10 o 
   3  11   1       16.61       12.12      4.00 o 
   4  11   1       12.59       10.28      3.96 o 
   5  11   1        5.12        2.56      3.59 o 
  -4  12   1        4.30        6.51      3.10 o 
  -3  12   1        3.43        6.22      3.41 o 
  -2  12   1        2.49        3.71      3.14 o 
  -1  12   1       16.74       14.50      3.52 o 
   0  12   1        9.43        9.71      3.34 o 
   1  12   1       16.72       18.57      4.55 o 
   2  12   1        2.49        5.75      3.29 o 
   3  12   1        3.42        6.32      3.55 o 
   4  12   1        4.29        3.18      2.71 o 
   0   0   2      817.62      813.60      6.43 o 
   1   0   2     2719.36     2439.00      9.51 o 
   2   0   2     2193.33     2028.70      9.63 o 
   3   0   2      345.64      365.80      4.54 o 
   4   0   2        8.47        9.01      4.47 o 
   5   0   2       18.82       17.12      2.18 o 
   6   0   2       75.87       69.37      3.47 o 
   7   0   2      414.79      421.37      8.02 o 
   8   0   2        1.60        0.88      1.50 o 
   9   0   2       49.56       52.47      3.96 o 
  10   0   2       56.65       43.72      6.71 o 
  11   0   2       14.26       28.08      6.36 o 
 -11   1   2        1.86        4.13      3.48 o 
 -10   1   2        5.37        5.06      2.80 o 
  -9   1   2       61.34       65.47      5.43 o 
  -8   1   2       25.65       27.67      4.44 o 
  -7   1   2      123.28      124.73      4.23 o 
  -6   1   2      315.76      316.30      6.08 o 
  -5   1   2      131.80      131.30      2.57 o 
  -4   1   2      388.38      384.27      4.34 o 
  -3   1   2      245.35      253.24      3.57 o 
  -2   1   2     1882.42     1785.20      7.36 o 
  -1   1   2     4053.13     3661.18     13.96 o 
   0   1   2     3373.05     3113.17     10.95 o 
   1   1   2     4054.07     3684.91     10.35 o 
   2   1   2     1882.74     1791.55      7.41 o 
   3   1   2      245.89      255.55      4.17 o 
   4   1   2      388.69      391.76      5.67 o 
   5   1   2      131.89      130.85      4.54 o 
   6   1   2      316.08      325.17      5.57 o 
   7   1   2      123.40      117.85      4.88 o 
   8   1   2       25.62       27.30      3.07 o 
   9   1   2       61.45       62.08      6.26 o 
  10   1   2        5.40        2.54      3.50 o 
  11   1   2        1.85        0.74      3.53 o 
 -11   2   2        8.74       18.14      5.36 o 
 -10   2   2        7.94       20.49      5.05 o 
  -9   2   2      120.60      128.76      7.24 o 
  -8   2   2       74.30       85.52      3.52 o 
  -7   2   2       42.92       46.97      2.54 o 
  -6   2   2       21.50       23.73      1.51 o 
  -5   2   2       68.23       68.26      1.68 o 
  -4   2   2      281.88      290.05      3.55 o 
  -3   2   2       25.80       27.93      0.95 o 
  -2   2   2     3733.94     3625.84     10.40 o 
  -1   2   2      360.79      342.91      4.57 o 
   0   2   2      421.49      437.14      8.15 o 
   1   2   2      361.50      337.25      3.67 o 
   2   2   2     3733.07     3638.57     13.72 o 
   3   2   2       25.76       28.85      1.04 o 
   4   2   2      281.78      278.42      4.63 o 
   5   2   2       68.16       68.48      3.51 o 
   6   2   2       21.53       26.05      3.68 o 
   7   2   2       42.88       42.54      2.10 o 
   8   2   2       74.30       74.72      6.13 o 
   9   2   2      120.45      113.14      6.14 o 
  10   2   2        7.95        5.05      2.81 o 
  11   2   2        8.75       20.14      5.32 o 
 -11   3   2       10.40       12.28      4.90 o 
 -10   3   2       16.86       20.47      5.12 o 
  -9   3   2       49.41       50.22      6.48 o 
  -8   3   2       32.66       32.52      4.89 o 
  -7   3   2       24.78       24.96      1.60 o 
  -6   3   2       26.96       26.92      1.56 o 
  -5   3   2      336.56      350.71      9.39 o 
  -4   3   2      195.77      194.13      4.28 o 
  -3   3   2      601.52      607.53     10.27 o 
  -2   3   2      415.96      430.94      5.82 o 
   0   3   2      907.07      883.48     13.25 o 
   1   3   2      728.51      732.55      8.38 o 
   2   3   2      415.43      423.57      5.06 o 
   3   3   2      601.85      622.84      7.28 o 
   5   3   2      336.61      365.35     12.06 o 
   6   3   2       26.91       24.40      3.60 o 
   7   3   2       24.77       32.88      4.40 o 
   8   3   2       32.66       27.40      3.20 o 
   9   3   2       49.35       51.21      4.54 o 
  10   3   2       16.86       22.91      3.44 o 
  11   3   2       10.40        7.84      4.17 o 
 -11   4   2        1.47        4.14      3.45 o 
 -10   4   2        7.89        8.82      3.45 o 
  -9   4   2       65.96       69.77      5.20 o 
  -8   4   2       35.36       35.63      4.67 o 
  -7   4   2       83.96       79.58      6.20 o 
  -6   4   2       42.08       38.16      3.33 o 
  -5   4   2       95.39      106.94      7.05 o 
  -4   4   2      304.18      302.21     11.24 o 
  -3   4   2      225.76      213.90      2.77 o 
  -2   4   2      478.31      493.72      7.65 o 
  -1   4   2      110.04      120.18      5.44 o 
   0   4   2       39.33       43.66      3.41 o 
   1   4   2      109.79      110.88      4.96 o 
   2   4   2      478.38      497.00      8.12 o 
   3   4   2      225.82      212.39      4.84 o 
   4   4   2      303.87      305.54      6.32 o 
   5   4   2       95.40       98.07      6.84 o 
   6   4   2       42.11       39.74      4.72 o 
   7   4   2       84.00       74.29      6.65 o 
   8   4   2       35.35       29.17      4.64 o 
   9   4   2       66.05       69.04      5.40 o 
  10   4   2        7.88        8.14      2.70 o 
  11   4   2        1.47        3.71      2.45 o 
 -10   5   2        4.29        0.66      2.72 o 
  -9   5   2       21.68       18.58      3.03 o 
  -8   5   2       19.31       18.63      2.80 o 
  -7   5   2       29.76       35.04      3.54 o 
  -6   5   2       16.08       15.76      3.43 o 
  -5   5   2       10.24        9.70      1.31 o 
  -4   5   2       75.10       71.89      1.44 o 
  -3   5   2      146.43      141.71      3.18 o 
  -2   5   2        2.17        1.74      0.69 o 
  -1   5   2      644.28      708.22     10.02 o 
   0   5   2     1553.26     1574.97     21.29 o 
   1   5   2      644.64      695.79     15.15 o 
   2   5   2        2.17        2.39      0.97 o 
   3   5   2      146.20      143.83      4.42 o 
   4   5   2       75.20       79.22      4.83 o 
   5   5   2       10.27       12.46      2.93 o 
   6   5   2       16.11       22.42      3.95 o 
   7   5   2       29.71       31.09      4.77 o 
   8   5   2       19.26       20.84      4.51 o 
   9   5   2       21.72       16.19      4.14 o 
  10   5   2        4.27        4.24      4.98 o 
 -10   6   2        2.24        2.95      2.59 o 
  -9   6   2        3.70        1.57      1.67 o 
  -8   6   2        2.17        6.28      2.42 o 
  -7   6   2        6.49        3.58      3.33 o 
  -6   6   2       19.58       14.07      3.60 o 
  -5   6   2       40.27       33.62      4.76 o 
  -4   6   2      239.14      227.94      3.96 o 
  -3   6   2       79.01       75.32      3.65 o 
  -2   6   2      264.55      272.35     12.96 o 
  -1   6   2      391.63      414.37      8.40 o 
   0   6   2      123.91      150.12      7.29 o 
   1   6   2      391.72      411.06     12.66 o 
   2   6   2      264.27      280.24      7.99 o 
   3   6   2       78.89       77.82      3.60 o 
   4   6   2      239.10      230.74      5.78 o 
   5   6   2       40.18       38.61      2.19 o 
   6   6   2       19.62       21.87      4.47 o 
   7   6   2        6.52        6.12      3.08 o 
   8   6   2        2.17        4.51      3.00 o 
   9   6   2        3.69        0.22      2.78 o 
  10   6   2        2.25        3.45      4.30 o 
  -9   7   2        0.62        0.91      2.12 o 
  -8   7   2        6.18        5.37      2.10 o 
  -7   7   2       15.30       18.74      4.16 o 
  -6   7   2       20.49       19.98      4.36 o 
  -5   7   2      170.56      165.24     10.66 o 
  -4   7   2       10.19        9.82      1.31 o 
  -3   7   2      562.94      553.22      9.74 o 
  -2   7   2       93.60       89.28      4.95 o 
  -1   7   2       66.33       66.23      3.80 o 
   0   7   2      114.65      116.96      7.00 o 
   1   7   2       66.27       55.58      5.22 o 
   2   7   2       93.75       86.62      4.25 o 
   3   7   2      562.95      576.52     18.28 o 
   4   7   2       10.20        9.97      2.70 o 
   5   7   2      170.56      168.86     10.77 o 
   6   7   2       20.55       17.10      4.02 o 
   7   7   2       15.28       13.09      3.83 o 
   8   7   2        6.18        7.53      3.68 o 
   9   7   2        0.61       -0.83      2.24 o 
  -9   8   2       18.17       24.96      3.67 o 
  -8   8   2       14.42        8.19      2.51 o 
  -7   8   2       11.87        6.16      2.90 o 
  -6   8   2        2.31       -0.29      2.59 o 
  -5   8   2       18.55       21.23      4.33 o 
  -4   8   2       46.67       50.86      6.30 o 
  -3   8   2       58.57       57.03      3.57 o 
  -2   8   2        9.92        6.55      1.60 o 
  -1   8   2       38.44       40.55      3.23 o 
   0   8   2        2.68        2.91      1.93 o 
   1   8   2       38.56       28.26      4.20 o 
   2   8   2        9.87       12.55      2.13 o 
   3   8   2       58.55       60.80      3.79 o 
   4   8   2       46.69       46.17      3.17 o 
   5   8   2       18.51       16.91      3.91 o 
   6   8   2        2.32        2.54      3.00 o 
   7   8   2       11.88       12.43      4.16 o 
   8   8   2       14.41       10.41      3.93 o 
   9   8   2       18.23       23.15      5.44 o 
  -8   9   2       10.81       13.35      3.03 o 
  -7   9   2        6.30        9.61      3.81 o 
  -6   9   2        5.92        9.27      3.77 o 
  -5   9   2        1.57        1.40      2.97 o 
  -4   9   2       53.82       57.18      6.97 o 
  -3   9   2        8.20        4.95      1.46 o 
  -2   9   2       13.79        9.31      3.89 o 
  -1   9   2       39.01       40.68      4.70 o 
   0   9   2       25.73       29.03      4.27 o 
   1   9   2       39.07       36.63      4.97 o 
   2   9   2       13.77       15.90      2.33 o 
   3   9   2        8.20        7.01      3.45 o 
   4   9   2       53.87       53.82      6.73 o 
   5   9   2        1.58       -1.17      2.18 o 
   6   9   2        5.89        6.26      3.15 o 
   7   9   2        6.30       10.25      4.14 o 
   8   9   2       10.82       18.66      5.27 o 
  -7  10   2        2.13        0.93      2.90 o 
  -6  10   2        2.64        3.46      2.80 o 
  -5  10   2       20.69       33.39      5.92 o 
  -4  10   2        4.55        4.75      2.70 o 
  -3  10   2       21.23       28.02      5.22 o 
  -2  10   2       42.81       46.42      4.95 o 
  -1  10   2       11.75        6.33      2.36 o 
   0  10   2       90.44      103.10      8.00 o 
   1  10   2       11.77       12.29      3.46 o 
   2  10   2       42.80       50.71      4.03 o 
   3  10   2       21.27       21.74      4.33 o 
   4  10   2        4.53        1.89      2.51 o 
   5  10   2       20.71       26.52      5.40 o 
   6  10   2        2.64        1.85      2.60 o 
   7  10   2        2.13        3.56      3.42 o 
  -5  11   2        8.51       10.27      4.35 o 
  -4  11   2       12.14       13.70      4.19 o 
  -1  11   2       21.69       23.14      4.10 o 
   0  11   2       36.17       35.64      5.34 o 
   1  11   2       21.70       30.00      5.08 o 
   2  11   2       13.77       11.75      2.40 o 
   3  11   2        2.39        1.80      2.33 o 
   4  11   2       12.15        6.66      3.45 o 
   5  11   2        8.50       17.34      4.94 o 
   0  12   2        1.11       -2.03      2.03 o 
   1  12   2       18.70       27.94      3.57 o 
   2  12   2        5.91        4.22      2.85 o 
   3  12   2        2.40       -2.34      3.05 o 
   1   0   3     1685.44     1648.64      8.12 o 
   2   0   3      220.68      211.54      3.48 o 
   3   0   3        0.20        0.93      0.62 o 
   4   0   3       18.27       16.69      1.97 o 
   5   0   3       44.49       47.09      2.44 o 
   6   0   3       53.74       47.13      6.13 o 
   7   0   3      424.56      413.65      9.10 o 
   8   0   3      290.59      287.19      6.45 o 
   9   0   3       50.61       51.14      4.56 o 
  10   0   3        4.15        1.89      3.34 o 
  11   0   3       25.10       26.40      5.92 o 
 -11   1   3        4.28        6.15      3.85 o 
 -10   1   3       35.93       43.69      7.03 o 
  -9   1   3       25.80       27.95      5.73 o 
  -8   1   3      232.40      232.88      5.31 o 
  -7   1   3       65.63       66.65      4.14 o 
  -6   1   3       53.98       55.85      2.63 o 
  -5   1   3      127.45      128.31      3.73 o 
  -4   1   3      740.98      752.33      5.99 o 
  -3   1   3      795.65      797.72      6.97 o 
  -2   1   3      136.57      130.15      3.71 o 
  -1   1   3     2204.23     2133.97     10.71 o 
   0   1   3       12.62       12.27      0.80 o 
   1   1   3     2203.38     2134.09      9.47 o 
   2   1   3      136.70      129.81      2.63 o 
   3   1   3      795.42      789.68      7.11 o 
   4   1   3      741.25      749.99     13.64 o 
   5   1   3      127.48      134.47      5.08 o 
   6   1   3       54.00       52.86      3.42 o 
   7   1   3       65.50       63.09      4.55 o 
   8   1   3      232.46      234.31      6.26 o 
   9   1   3       25.76       28.35      3.29 o 
  10   1   3       35.95       30.68      5.99 o 
  11   1   3        4.27       -0.71      3.68 o 
 -10   2   3        2.26        4.58      3.34 o 
  -9   2   3       52.40       50.39      4.78 o 
  -8   2   3       84.80       74.84      3.98 o 
  -7   2   3       88.07       87.43      5.20 o 
  -6   2   3       20.27       20.73      1.25 o 
  -5   2   3       21.78       23.60      1.25 o 
  -4   2   3      316.17      298.26      5.02 o 
  -3   2   3      700.39      696.57      5.59 o 
  -2   2   3      775.92      781.71      5.01 o 
  -1   2   3      295.03      295.65      3.40 o 
   0   2   3     1496.48     1489.30      9.71 o 
   1   2   3      295.29      276.66      7.09 o 
   2   2   3      775.19      787.56      6.87 o 
   3   2   3      700.31      726.20     13.32 o 
   4   2   3      316.45      310.36      6.32 o 
   5   2   3       21.75       22.43      1.80 o 
   6   2   3       20.31       20.02      1.80 o 
   7   2   3       87.96       86.74      3.25 o 
   8   2   3       84.91       80.70      5.16 o 
   9   2   3       52.44       53.46      4.52 o 
  10   2   3        2.26        4.33      2.17 o 
  11   2   3        4.67        3.87      3.51 o 
 -11   3   3        7.51        6.12      3.20 o 
 -10   3   3        1.26        2.36      3.40 o 
  -9   3   3        3.24        5.78      3.01 o 
  -8   3   3       71.62       67.47      5.00 o 
  -7   3   3        6.03        8.34      2.29 o 
  -6   3   3       32.10       34.91      2.74 o 
  -5   3   3       88.96       90.51      2.76 o 
  -4   3   3      162.55      171.32      2.86 o 
  -3   3   3      727.59      743.30      6.46 o 
  -2   3   3       80.33       72.33      1.99 o 
  -1   3   3      316.09      313.79      6.07 o 
   0   3   3      379.72      415.41      9.78 o 
   1   3   3      316.02      317.73      6.53 o 
   2   3   3       80.47       70.05      2.54 o 
   3   3   3      727.69      725.70     11.70 o 
   4   3   3      162.42      164.71      5.64 o 
   6   3   3       32.13       35.38      4.25 o 
   7   3   3        6.08        4.78      2.41 o 
   8   3   3       71.55       71.61      6.62 o 
   9   3   3        3.24        4.42      1.90 o 
  10   3   3        1.26        1.09      1.83 o 
  11   3   3        7.54       10.42      4.27 o 
 -10   4   3        1.24        2.16      3.44 o 
  -9   4   3        0.09        0.96      2.49 o 
  -8   4   3       20.81       21.52      4.12 o 
  -7   4   3        8.52        9.22      2.89 o 
  -6   4   3       13.64       17.04      3.20 o 
  -5   4   3       76.71       71.11      3.04 o 
  -4   4   3      134.92      135.42      2.76 o 
  -3   4   3      394.88      381.76      7.45 o 
  -2   4   3      323.26      327.81      7.76 o 
  -1   4   3     1186.99     1246.53     17.88 o 
   0   4   3      504.62      552.48     12.38 o 
   1   4   3     1187.05     1241.46     10.09 o 
   2   4   3      323.26      321.79      5.73 o 
   3   4   3      394.97      393.67      6.71 o 
   4   4   3      134.60      138.45      5.30 o 
   5   4   3       76.63       71.06      6.06 o 
   6   4   3       13.66       11.28      2.93 o 
   7   4   3        8.51        8.02      2.58 o 
   8   4   3       20.82       21.84      4.05 o 
   9   4   3        0.10        0.75      2.22 o 
  10   4   3        1.24        3.18      2.26 o 
 -10   5   3       12.11        9.95      3.43 o 
  -9   5   3       15.24       13.72      3.81 o 
  -8   5   3        9.10       10.82      3.47 o 
  -7   5   3       15.39       19.48      3.89 o 
  -6   5   3       16.17       15.87      2.43 o 
  -5   5   3      130.54      133.24      5.64 o 
  -4   5   3      196.21      206.28      3.16 o 
  -3   5   3       24.39       27.22      1.75 o 
   0   5   3      201.62      211.20      8.40 o 
   1   5   3      229.08      256.18      8.68 o 
   2   5   3      512.36      522.72      7.95 o 
   3   5   3       24.34       20.06      2.33 o 
   4   5   3      196.46      198.76      5.60 o 
   5   5   3      130.73      130.03      4.37 o 
   6   5   3       16.16       15.41      3.67 o 
   7   5   3       15.41       13.36      3.55 o 
   8   5   3        9.12        9.35      3.29 o 
   9   5   3       15.23       15.03      4.08 o 
  10   5   3       12.09        8.26      2.47 o 
 -10   6   3        3.14        1.89      2.20 o 
  -9   6   3       18.64       20.62      4.80 o 
  -8   6   3        9.98       10.95      3.15 o 
  -7   6   3       64.36       60.10      6.28 o 
  -6   6   3       76.91       71.69      4.68 o 
  -5   6   3       30.84       29.24      4.69 o 
  -4   6   3      119.05      120.46      2.59 o 
  -3   6   3       41.66       42.83      3.19 o 
  -2   6   3      219.61      225.45      7.91 o 
  -1   6   3       43.62       42.09      3.77 o 
   0   6   3       12.30        9.90      2.29 o 
   1   6   3       43.66       45.96      3.09 o 
   2   6   3      219.46      227.07      6.50 o 
   3   6   3       41.56       43.33      2.91 o 
   4   6   3      119.08      121.27      4.61 o 
   5   6   3       30.84       29.51      2.27 o 
   6   6   3       76.96       65.56      6.89 o 
   7   6   3       64.28       56.55      6.68 o 
   8   6   3        9.95       11.30      3.81 o 
   9   6   3       18.63       13.77      4.38 o 
  10   6   3        3.12       -2.03      3.16 o 
  -9   7   3        5.16        6.94      3.24 o 
  -8   7   3        3.68        2.73      2.39 o 
  -7   7   3        3.79        4.18      2.64 o 
  -6   7   3       31.45       30.78      5.18 o 
  -5   7   3       27.62       32.67      5.34 o 
  -4   7   3       18.55       17.57      1.79 o 
  -3   7   3       82.61       81.73      4.81 o 
  -2   7   3       33.13       35.31      3.51 o 
  -1   7   3       17.85       16.39      2.71 o 
   0   7   3       53.49       48.13      4.63 o 
   1   7   3       17.87       18.87      3.74 o 
   2   7   3       33.14       36.96      2.95 o 
   3   7   3       82.65       83.35      4.27 o 
   4   7   3       18.52       17.39      3.15 o 
   5   7   3       27.59       30.46      5.15 o 
   6   7   3       31.47       32.68      5.46 o 
   7   7   3        3.78        6.35      3.22 o 
   8   7   3        3.67        5.65      3.37 o 
   9   7   3        5.17        2.35      2.86 o 
  -8   8   3        0.70        1.18      2.36 o 
  -7   8   3        7.64       10.25      3.21 o 
  -3   8   3       42.33       40.32      3.75 o 
  -2   8   3        2.32        1.84      1.48 o 
  -1   8   3       56.40       69.57      5.53 o 
   0   8   3       59.78       52.83      5.21 o 
   1   8   3       56.38       58.25      3.93 o 
   2   8   3        2.32        4.33      1.58 o 
   3   8   3       42.27       39.45      3.24 o 
   4   8   3      234.62      217.87      6.98 o 
   5   8   3      145.90      142.08     10.45 o 
   6   8   3        3.26        8.02      3.53 o 
   7   8   3        7.61       15.74      4.61 o 
   8   8   3        0.70       -1.93      3.11 o 
  -3   9   3       12.67       14.94      2.69 o 
  -2   9   3       11.10        9.00      2.41 o 
  -1   9   3       17.99       15.06      3.08 o 
   0   9   3       31.23       35.85      4.62 o 
   1   9   3       18.03       18.97      2.62 o 
   2   9   3       11.06        9.19      1.94 o 
   3   9   3       12.69       12.36      3.08 o 
   4   9   3        0.78        1.87      2.88 o 
   5   9   3        0.17        1.14      2.37 o 
   6   9   3       10.44        7.86      3.45 o 
   7   9   3        6.28        7.04      3.43 o 
   8   9   3        4.25        2.13      3.45 o 
  -2  10   3        4.02        2.71      1.75 o 
  -1  10   3       13.24        9.88      2.86 o 
   0  10   3        3.54        5.03      2.55 o 
   1  10   3       13.22       10.35      2.22 o 
   2  10   3        4.03        3.16      1.51 o 
   3  10   3       14.68       11.71      3.77 o 
   4  10   3        2.76        1.72      2.51 o 
   5  10   3        0.20       -0.42      2.17 o 
   6  10   3       21.16       22.29      5.18 o 
  -1  11   3        0.93        3.46      2.27 o 
   0  11   3       16.00       19.11      2.95 o 
   1  11   3        0.93        1.14      2.03 o 
   2  11   3       11.42       16.83      3.64 o 
   3  11   3        0.35       -0.78      2.75 o 
   4  11   3        3.61        3.61      3.24 o 
   5  11   3        1.31        4.96      3.46 o 
   0  12   3        3.58        1.50      2.99 o 
   1  12   3        0.60        1.16      1.54 o 
   2  12   3        5.38        8.82      3.78 o 
   3  12   3       13.31       13.18      4.10 o 
   0   0   4       18.96       15.45      1.42 o 
   1   0   4      720.06      717.38      6.18 o 
   2   0   4      734.27      770.93      7.50 o 
   3   0   4        1.53        2.87      0.72 o 
   4   0   4       53.38       52.28      3.72 o 
   5   0   4       11.45       15.10      2.27 o 
   6   0   4       21.16       18.29      2.67 o 
   7   0   4       97.33      104.48      4.83 o 
   8   0   4      253.36      269.13     13.91 o 
   9   0   4        4.79        5.96      2.81 o 
  10   0   4       21.89       24.56      5.44 o 
  11   0   4        1.40        5.23      4.66 o 
 -11   1   4        8.54       18.41      5.79 o 
 -10   1   4       14.06       14.95      4.91 o 
  -9   1   4        6.66        8.09      2.12 o 
  -8   1   4       51.61       58.07      6.99 o 
  -7   1   4      187.54      196.40      6.86 o 
  -6   1   4       51.63       54.61      2.58 o 
  -5   1   4       21.08       23.37      2.01 o 
  -4   1   4      129.40      136.91      6.43 o 
  -3   1   4       87.08       87.64      2.65 o 
  -2   1   4       93.63       91.86      2.63 o 
  -1   1   4      135.38      139.58      3.83 o 
   0   1   4     3567.54     3482.69     17.40 o 
   1   1   4      135.41      140.04      2.81 o 
   2   1   4       93.51       94.24      2.23 o 
   3   1   4       87.21       86.52      3.09 o 
   4   1   4      129.42      129.18      5.28 o 
   5   1   4       21.01       21.32      2.37 o 
   6   1   4       51.81       53.89      3.74 o 
   7   1   4      187.60      193.65      7.21 o 
   8   1   4       51.68       48.33      3.33 o 
   9   1   4        6.66        6.07      1.84 o 
  10   1   4       14.06       15.81      2.78 o 
  11   1   4        8.55        5.59      3.79 o 
 -11   2   4        2.09       14.35      5.50 o 
 -10   2   4        5.53       15.65      4.85 o 
  -9   2   4       90.98       90.82      6.65 o 
  -8   2   4       48.34       45.21      3.84 o 
  -7   2   4      141.36      147.36      5.17 o 
  -6   2   4       28.10       29.78      1.73 o 
  -5   2   4      110.29      124.79      3.41 o 
  -4   2   4      543.86      575.68      5.50 o 
  -3   2   4      358.37      365.47      4.63 o 
  -2   2   4      180.28      187.87      3.13 o 
  -1   2   4       11.12       12.32      0.80 o 
   0   2   4       61.12       55.90      2.17 o 
   1   2   4       11.22       10.47      2.12 o 
   2   2   4      180.14      186.60      4.49 o 
   3   2   4      358.80      373.19      6.31 o 
   4   2   4      543.90      569.83     10.30 o 
   5   2   4      110.37      114.20      4.69 o 
   6   2   4       28.12       27.63      2.48 o 
   7   2   4      141.29      148.66      5.52 o 
   8   2   4       48.34       49.75      5.55 o 
   9   2   4       90.95       94.91      8.26 o 
  10   2   4        5.53        5.57      2.15 o 
  11   2   4        2.09       -0.54      3.81 o 
 -10   3   4        9.97        8.79      2.68 o 
  -9   3   4        8.62       10.88      2.18 o 
  -8   3   4        9.67        7.88      2.51 o 
  -7   3   4       51.62       51.39      4.06 o 
  -6   3   4       65.08       67.46      2.70 o 
  -5   3   4        5.05        6.42      1.59 o 
  -4   3   4       57.93       55.42      1.75 o 
  -3   3   4      518.36      525.49      5.64 o 
  -2   3   4      178.41      181.09      3.00 o 
  -1   3   4      460.79      455.24      9.10 o 
   0   3   4       22.88       15.09      2.41 o 
   1   3   4      460.54      457.10     10.81 o 
   2   3   4      178.58      183.48      6.78 o 
   3   3   4      518.53      535.45     11.48 o 
   4   3   4       57.79       59.32      4.02 o 
   5   3   4        5.05        4.53      1.05 o 
   6   3   4       65.16       70.45      3.22 o 
   7   3   4       51.64       45.54      5.37 o 
   8   3   4        9.67        5.87      2.65 o 
   9   3   4        8.64       10.80      3.44 o 
  10   3   4        9.97        8.43      2.54 o 
 -10   4   4       11.31       12.59      2.62 o 
  -9   4   4        4.86       16.35      4.49 o 
  -8   4   4        1.44        2.03      2.60 o 
  -7   4   4       32.69       26.71      4.35 o 
  -6   4   4       94.95       88.54      6.58 o 
  -5   4   4       70.63       68.44      4.83 o 
  -4   4   4      328.41      311.38      5.69 o 
  -3   4   4      295.76      283.04      5.33 o 
  -2   4   4       84.95       77.74      2.32 o 
  -1   4   4      160.58      161.95      4.27 o 
   0   4   4       75.07       88.92      5.42 o 
   1   4   4      160.40      169.86      7.11 o 
   2   4   4       84.92       78.35      4.68 o 
   3   4   4      296.14      301.54      8.88 o 
   4   4   4      328.22      297.48      8.81 o 
   7   4   4       32.71       33.04      4.90 o 
   8   4   4        1.44       -1.28      2.36 o 
   9   4   4        4.89        1.40      2.39 o 
  10   4   4       11.30       16.20      3.31 o 
 -10   5   4        4.78        6.11      3.65 o 
  -9   5   4        2.58        4.62      2.94 o 
  -8   5   4       19.93       18.27      4.23 o 
  -7   5   4       35.17       35.93      4.85 o 
  -6   5   4       25.19       26.02      3.86 o 
  -5   5   4        8.20        6.67      2.04 o 
  -4   5   4       85.43       79.62      3.04 o 
  -3   5   4       82.15       83.31      3.10 o 
  -2   5   4       24.40       22.78      3.38 o 
  -1   5   4       20.42       18.84      3.09 o 
   0   5   4      861.34      866.49     17.68 o 
   1   5   4       20.36       20.57      1.50 o 
   2   5   4       24.36       22.59      1.74 o 
   3   5   4       82.03       85.85      4.16 o 
   4   5   4       85.47       85.10      4.90 o 
   5   5   4        8.19        7.94      1.77 o 
   6   5   4       25.13       24.72      4.44 o 
   7   5   4       35.16       30.52      4.88 o 
   8   5   4       19.88       17.86      4.33 o 
   9   5   4        2.58        2.65      2.86 o 
  10   5   4        4.76        7.99      3.43 o 
  -9   6   4        0.21        1.52      2.89 o 
  -8   6   4        0.06        1.23      2.47 o 
  -7   6   4       19.54       16.64      3.50 o 
  -6   6   4      146.65      150.16      8.65 o 
  -5   6   4      292.49      283.75     10.62 o 
  -3   6   4       25.47       28.89      2.90 o 
  -1   6   4      106.13      103.81      6.98 o 
   0   6   4       16.32       17.70      3.09 o 
   1   6   4      106.09      116.34      3.75 o 
   2   6   4        3.67        3.13      1.00 o 
   3   6   4       25.35       21.59      2.92 o 
   4   6   4      296.96      287.25      7.54 o 
   5   6   4      292.33      290.07      8.54 o 
   6   6   4      146.63      147.26     10.17 o 
   7   6   4       19.51       20.15      4.25 o 
   8   6   4        0.06        0.24      2.23 o 
   9   6   4        0.21       -1.56      2.83 o 
  -9   7   4        5.91        2.83      2.74 o 
  -8   7   4        2.20        2.15      2.46 o 
  -7   7   4        0.49       -0.11      2.18 o 
  -6   7   4       60.24       58.48      5.69 o 
  -5   7   4       19.42       15.81      2.97 o 
  -4   7   4      115.06      108.50      5.19 o 
  -3   7   4       16.09       14.72      2.37 o 
  -2   7   4       62.98       61.23      4.76 o 
  -1   7   4        6.59        8.03      1.71 o 
   0   7   4       27.33       27.09      2.70 o 
   1   7   4        6.57        6.22      1.48 o 
   2   7   4       62.87       62.04      2.86 o 
   3   7   4       16.08       15.90      2.16 o 
   4   7   4      115.06      105.54      4.87 o 
   5   7   4       19.42       19.36      3.33 o 
   6   7   4       60.32       40.55      5.98 o 
   7   7   4        0.48       -2.90      2.90 o 
   8   7   4        2.20        6.05      3.30 o 
   9   7   4        5.90       20.49      5.46 o 
  -6   8   4       59.92       51.99      5.45 o 
  -3   8   4       41.35       37.43      3.82 o 
  -2   8   4       18.88       17.63      2.87 o 
  -1   8   4       37.79       39.22      3.32 o 
   0   8   4        4.97        9.13      1.94 o 
   1   8   4       37.72       39.26      3.39 o 
   2   8   4       18.93       20.72      2.54 o 
   3   8   4       41.38       39.26      3.34 o 
   4   8   4       99.66       95.07      4.92 o 
   5   8   4       81.99       78.47      8.13 o 
   6   8   4       59.86       59.42      7.34 o 
   7   8   4       13.78       14.20      4.08 o 
   8   8   4        2.44        2.36      2.88 o 
  -3   9   4        8.29       12.29      2.54 o 
  -2   9   4        2.28        3.38      1.71 o 
  -1   9   4       14.74       13.97      2.22 o 
   0   9   4        5.27       11.73      2.30 o 
   1   9   4       14.76       14.37      5.77 o 
   2   9   4        2.30        3.11      1.46 o 
   3   9   4        8.30        9.94      2.17 o 
   4   9   4       23.86       25.36      5.10 o 
   5   9   4        8.54        7.55      3.12 o 
   6   9   4       21.88       23.60      5.25 o 
   7   9   4       12.30       22.21      5.55 o 
  -2  10   4        8.26       10.71      2.83 o 
  -1  10   4        0.57        0.60      1.52 o 
   0  10   4       17.74       25.55      3.15 o 
   1  10   4        0.57        1.70      1.45 o 
   2  10   4        8.25        8.65      4.86 o 
   3  10   4        0.62        0.97      1.56 o 
   4  10   4        2.12        6.22      3.66 o 
   5  10   4       18.58       25.50      5.60 o 
   6  10   4        7.16        5.87      3.14 o 
  -2  11   4        9.26       13.85      4.20 o 
  -1  11   4        6.13        3.82      1.78 o 
   0  11   4        0.75       -0.50      1.48 o 
   1  11   4        6.11        6.57      3.02 o 
   2  11   4        9.26        9.16      2.28 o 
   3  11   4        6.20        3.86      3.19 o 
   4  11   4        4.86        3.25      2.63 o 
   5  11   4        3.02        1.69      2.88 o 
  -2  12   4       12.12       17.78      4.83 o 
  -1  12   4        9.07       11.10      3.86 o 
   0  12   4        6.12        4.57      1.95 o 
   1  12   4        9.06        7.58      4.49 o 
   2  12   4       12.11       14.42      4.31 o 
   1   0   5     2045.96     1966.43     16.30 o 
   2   0   5      511.79      555.48      8.81 o 
   3   0   5      286.67      282.92      8.91 o 
   4   0   5       63.57       62.94      4.40 o 
   5   0   5       22.36       23.07      2.92 o 
   6   0   5       44.08       46.39      4.15 o 
   7   0   5       25.55       26.32      3.92 o 
   8   0   5       60.59       60.93      4.82 o 
   9   0   5        0.11        0.66      2.78 o 
  10   0   5        9.61        9.99      4.48 o 
  11   0   5        0.26       -2.40      3.81 o 
 -11   1   5        0.21        5.06      4.29 o 
 -10   1   5       27.31       37.95      6.54 o 
  -9   1   5        4.20        3.80      2.72 o 
  -8   1   5       41.52       39.64      3.60 o 
  -7   1   5      235.12      242.29     11.13 o 
  -6   1   5      136.36      131.21      5.46 o 
  -5   1   5       33.88       37.97      3.85 o 
  -4   1   5        0.08        1.65      1.34 o 
  -3   1   5      292.22      313.88      6.65 o 
  -2   1   5      387.49      409.67      7.42 o 
  -1   1   5     1406.61     1407.67     20.01 o 
   0   1   5      648.94      641.98     14.32 o 
   1   1   5     1407.08     1434.38     13.79 o 
   2   1   5      387.21      399.06      7.55 o 
   3   1   5      292.23      311.28      5.26 o 
   4   1   5        0.07       -0.12      1.07 o 
   5   1   5       33.97       31.48      3.09 o 
   6   1   5      136.33      137.50      6.41 o 
   7   1   5      234.92      223.46      8.32 o 
   8   1   5       41.47       36.75      3.07 o 
   9   1   5        4.22        3.18      2.17 o 
  10   1   5       27.29       32.90      3.91 o 
  11   1   5        0.22        4.42      3.60 o 
 -10   2   5        4.84        5.67      4.12 o 
  -9   2   5       30.88       30.78      3.52 o 
  -8   2   5       17.83       15.44      2.68 o 
  -7   2   5       33.96       40.74      3.59 o 
  -6   2   5       74.20       74.33      3.17 o 
  -5   2   5       36.47       36.40      2.90 o 
  -4   2   5      127.65      123.63      3.58 o 
  -3   2   5      104.47      113.58      3.25 o 
  -2   2   5      151.03      146.39      5.03 o 
  -1   2   5       29.01       33.64      3.41 o 
   0   2   5      315.96      316.70      9.69 o 
   1   2   5       29.09       30.34      1.33 o 
   2   2   5      150.84      140.87      3.17 o 
   3   2   5      104.51      108.31      3.04 o 
   4   2   5      127.52      131.14      5.74 o 
   5   2   5       36.47       39.09      3.21 o 
   6   2   5       74.22       74.97      4.41 o 
   7   2   5       34.02       36.44      3.16 o 
   9   2   5       30.87       34.15      3.88 o 
  10   2   5        4.86        7.59      2.27 o 
 -10   3   5       18.70       26.10      6.04 o 
  -9   3   5       22.95       20.22      5.86 o 
  -8   3   5       25.71       25.89      3.29 o 
  -7   3   5       37.84       42.28      3.79 o 
  -6   3   5      365.33      373.90      9.69 o 
  -5   3   5       55.33       54.64      2.52 o 
  -4   3   5       78.01       76.97      2.87 o 
  -3   3   5      310.51      314.62      7.99 o 
  -2   3   5       95.88       99.59      3.37 o 
  -1   3   5      150.05      152.89      7.35 o 
   0   3   5        2.69        4.50      1.76 o 
   1   3   5      150.01      165.92      7.19 o 
   2   3   5       95.89      103.00      5.69 o 
   3   3   5      310.44      309.87      9.80 o 
   4   3   5       77.98       81.08      3.35 o 
   5   3   5       55.22       54.92      3.54 o 
   6   3   5      365.42      363.44      8.75 o 
   8   3   5       25.73       20.99      4.03 o 
   9   3   5       22.95       23.72      4.53 o 
  10   3   5       18.72       25.43      3.70 o 
 -10   4   5        5.73        5.41      2.97 o 
  -9   4   5       25.07       31.42      5.15 o 
  -8   4   5       68.89       66.64      4.87 o 
  -7   4   5       96.47       96.06      5.39 o 
  -6   4   5       28.32       28.67      2.96 o 
  -5   4   5       30.26       30.83      2.20 o 
  -4   4   5       72.04       71.60      3.01 o 
  -3   4   5       29.01       31.64      2.34 o 
  -2   4   5       11.77       10.64      2.53 o 
  -1   4   5       81.70       88.09      6.02 o 
   0   4   5       49.42       54.13      4.63 o 
   1   4   5       81.68       67.17      4.95 o 
   2   4   5       11.84       13.71      2.40 o 
   3   4   5       29.07       30.13      3.25 o 
   4   4   5       72.09       76.89      5.01 o 
   5   4   5       30.31       30.78      3.33 o 
   8   4   5       68.90       56.23      6.63 o 
   9   4   5       25.04       22.31      4.74 o 
  10   4   5        5.73        3.67      2.94 o 
 -10   5   5       28.80       27.22      5.40 o 
  -9   5   5        8.62       11.72      2.67 o 
  -8   5   5       28.59       36.52      6.21 o 
  -7   5   5       71.46       82.69      6.73 o 
  -6   5   5      158.40      168.73      6.75 o 
  -5   5   5       90.21       98.83      4.80 o 
  -4   5   5       46.64       47.96      2.30 o 
  -3   5   5        8.79        8.61      1.94 o 
  -2   5   5      107.84      111.34      3.12 o 
  -1   5   5       48.19       47.05      4.73 o 
   0   5   5       25.18       23.20      3.44 o 
   1   5   5       48.27       50.10      4.54 o 
   2   5   5      107.69      116.62      6.54 o 
   3   5   5        8.81       12.88      2.43 o 
   4   5   5       46.61       48.36      4.16 o 
   5   5   5       90.17       89.57      5.48 o 
   7   5   5       71.46       65.87      7.16 o 
   8   5   5       28.61       39.25      5.84 o 
   9   5   5        8.64        3.78      2.77 o 
  10   5   5       28.76       30.76      5.96 o 
  -9   6   5       10.36       11.03      3.72 o 
  -8   6   5        1.04       -0.66      2.18 o 
  -7   6   5       13.58       15.73      3.66 o 
  -6   6   5        7.07        7.62      2.59 o 
  -5   6   5      145.91      150.27      7.52 o 
  -4   6   5      281.16      286.81     12.89 o 
  -3   6   5       14.14       11.87      1.58 o 
  -2   6   5        6.64        8.61      1.09 o 
  -1   6   5       17.58       17.18      3.40 o 
   0   6   5       28.75       44.93      4.73 o 
   1   6   5       17.60       19.18      2.10 o 
   2   6   5        6.65        4.96      1.87 o 
   3   6   5       14.17       17.43      2.74 o 
   4   6   5      281.39      283.22     10.11 o 
   5   6   5      145.97      163.69      7.51 o 
   6   6   5        7.07        6.33      3.15 o 
   7   6   5       13.60       11.68      3.73 o 
   8   6   5        1.04       -3.34      3.34 o 
   9   6   5       10.37        7.79      3.43 o 
  -9   7   5        1.48        8.34      3.64 o 
  -6   7   5       19.07       22.21      3.57 o 
  -5   7   5       15.54       14.03      2.61 o 
  -4   7   5        0.71        0.23      0.77 o 
  -3   7   5      110.91      115.69      4.45 o 
  -2   7   5       50.19       44.59      5.36 o 
  -1   7   5        4.52        4.40      2.02 o 
   0   7   5       25.72       26.11      1.64 o 
   1   7   5        4.54        7.20      2.54 o 
   2   7   5       50.16       49.71      4.89 o 
   3   7   5      110.82      114.55      7.02 o 
   4   7   5        0.70        0.71      1.35 o 
   5   7   5       15.52       17.55      2.24 o 
   6   7   5       19.09       14.86      4.36 o 
   7   7   5       43.39       47.18      6.71 o 
   8   7   5        1.62        2.48      2.84 o 
   9   7   5        1.48        0.34      3.09 o 
  -3   8   5       47.51       47.36      4.83 o 
  -2   8   5        5.07        4.46      1.53 o 
  -1   8   5       19.97       19.39      2.57 o 
   0   8   5      117.51      107.16      7.17 o 
   1   8   5       20.00       23.06      2.74 o 
   2   8   5        5.08        5.03      1.54 o 
   3   8   5       47.55       47.97      3.82 o 
   4   8   5       15.29       14.42      2.22 o 
   5   8   5      124.20       99.91      9.11 o 
   6   8   5       27.81       24.97      5.12 o 
   7   8   5        1.97       -0.96      2.70 o 
   8   8   5        2.86       -0.78      2.60 o 
  -4   9   5       41.42       38.68      6.09 o 
  -3   9   5       26.23       24.73      4.96 o 
  -2   9   5        2.08        0.32      1.31 o 
  -1   9   5        0.75        1.24      1.37 o 
   0   9   5       38.25       37.46      3.58 o 
   1   9   5        0.75        2.06      1.57 o 
   2   9   5        2.07        2.08      1.27 o 
   3   9   5       26.23       25.98      3.01 o 
   4   9   5       41.41       40.41      6.09 o 
   5   9   5        1.13        4.11      2.78 o 
   6   9   5        7.02        6.00      3.77 o 
   7   9   5        3.74       -1.44      3.27 o 
  -5  10   5       16.45       15.23      4.33 o 
  -4  10   5        8.89        8.01      4.07 o 
  -3  10   5       11.03       11.36      3.75 o 
  -2  10   5       10.00       11.17      2.25 o 
  -1  10   5        7.87        7.85      2.16 o 
   0  10   5       79.26       80.29      5.62 o 
   1  10   5        7.86        8.01      3.04 o 
   2  10   5       10.02       13.98      2.59 o 
   3  10   5       11.01       14.12      2.41 o 
   4  10   5        8.88       14.83      4.02 o 
   5  10   5       16.45       12.89      4.05 o 
   6  10   5       39.56       36.71      6.33 o 
  -4  11   5        1.41        1.80      3.37 o 
  -3  11   5        3.65        2.55      2.69 o 
  -2  11   5        1.38        0.77      2.85 o 
  -1  11   5       28.10       24.67      3.27 o 
   0  11   5        0.00        1.64      1.73 o 
   1  11   5       28.09       26.76      4.95 o 
   2  11   5        1.37        1.23      2.77 o 
   3  11   5        3.64        2.06      2.68 o 
   4  11   5        1.41        5.59      3.19 o 
  -1  12   5        1.61        0.79      2.09 o 
   0  12   5        1.09        0.78      1.67 o 
   1  12   5        1.61        1.36      1.76 o 
   0   0   6     1638.57     1789.61     24.23 o 
   1   0   6     1579.19     1694.45     23.56 o 
   2   0   6      459.26      516.45      9.40 o 
   3   0   6       81.16       72.21      5.10 o 
   4   0   6       56.27       65.36      4.90 o 
   5   0   6       33.98       37.27      3.82 o 
   6   0   6       96.32       93.67      6.13 o 
   7   0   6       56.58       53.05      3.80 o 
   8   0   6       11.45        8.24      2.49 o 
   9   0   6       45.02       50.91      7.25 o 
  10   0   6       18.55       14.89      4.39 o 
 -10   1   6        0.67       -0.78      3.70 o 
  -9   1   6       23.59       28.52      3.37 o 
  -8   1   6       37.19       27.63      3.18 o 
  -7   1   6       90.98       96.62      5.18 o 
  -6   1   6       19.54       15.82      2.29 o 
  -5   1   6       65.51       76.03      5.69 o 
  -4   1   6      157.82      175.32      8.23 o 
  -3   1   6      228.58      239.28      9.32 o 
  -2   1   6      476.22      505.48     13.24 o 
  -1   1   6      223.03      222.84      6.22 o 
   0   1   6       43.85       54.38      3.13 o 
   1   1   6      223.05      237.65      6.30 o 
   2   1   6      476.56      486.50      9.00 o 
   3   1   6      228.20      238.74      4.96 o 
   4   1   6      157.81      175.71      7.52 o 
   5   1   6       65.44       67.37      4.91 o 
   6   1   6       19.55       18.31      2.89 o 
   7   1   6       90.98       89.06      5.78 o 
   9   1   6       23.57       19.22      4.64 o 
  10   1   6        0.67        3.56      3.42 o 
 -10   2   6        1.82       -1.17      2.89 o 
  -9   2   6       25.08       27.68      3.54 o 
  -8   2   6       13.19       14.99      2.75 o 
  -7   2   6       46.74       49.84      3.98 o 
  -6   2   6      270.88      269.19      8.23 o 
  -5   2   6      169.39      158.94      5.99 o 
  -4   2   6        2.63        0.74      1.30 o 
  -3   2   6      188.15      194.79      8.87 o 
  -2   2   6      367.08      392.22     12.19 o 
  -1   2   6      106.76      118.15      6.63 o 
   0   2   6       52.85       61.42      4.86 o 
   1   2   6      106.74      117.49      4.51 o 
   2   2   6      366.93      397.72     11.34 o 
   3   2   6      188.34      187.37      4.26 o 
   4   2   6        2.61        1.88      0.92 o 
   5   2   6      169.56      163.76      7.12 o 
   6   2   6      270.96      268.56      9.11 o 
   7   2   6       46.72       45.46      3.92 o 
   9   2   6       25.06       30.55      5.84 o 
  10   2   6        1.83       -1.62      2.72 o 
 -10   3   6        2.19        0.97      1.76 o 
  -9   3   6       63.51       68.20      6.09 o 
  -8   3   6        2.02        1.49      1.68 o 
  -7   3   6       18.67       18.47      2.81 o 
  -6   3   6       84.79       83.44      4.85 o 
  -5   3   6      302.76      301.51      8.34 o 
  -4   3   6       31.16       30.13      2.60 o 
  -3   3   6       19.70       21.04      1.97 o 
  -2   3   6       35.17       39.87      3.57 o 
  -1   3   6       92.40       92.47      2.46 o 
   0   3   6       28.75       24.74      3.25 o 
   1   3   6       92.51       97.30      6.10 o 
   2   3   6       35.20       46.32      4.26 o 
   3   3   6       19.75       27.07      3.46 o 
   4   3   6       31.13       30.38      2.34 o 
   5   3   6      302.63      276.74      8.88 o 
   6   3   6       84.72       88.15      4.94 o 
   9   3   6       63.57       74.37      8.01 o 
  10   3   6        2.19        0.09      2.05 o 
 -10   4   6       15.28       17.48      4.28 o 
  -9   4   6        4.64        8.61      3.33 o 
  -8   4   6        5.88       10.16      3.51 o 
  -7   4   6       37.03       38.89      6.70 o 
  -6   4   6      102.41       94.82      5.30 o 
  -5   4   6      126.23      119.79      5.45 o 
  -4   4   6       33.20       34.50      2.87 o 
  -3   4   6       92.18       93.52      6.96 o 
  -2   4   6       10.28       11.42      2.85 o 
  -1   4   6       43.83       41.95      4.52 o 
   0   4   6      312.20      291.17     10.90 o 
   1   4   6       43.87       39.92      4.16 o 
   2   4   6       10.27        9.34      2.41 o 
   3   4   6       92.07      100.78      6.26 o 
   4   4   6       33.19       39.34      4.03 o 
   5   4   6      126.31      122.31      6.99 o 
   9   4   6        4.65        6.40      3.45 o 
  10   4   6       15.26       18.87      4.61 o 
  -9   5   6       26.75       39.18      6.21 o 
  -8   5   6        5.82        3.91      2.75 o 
  -7   5   6       44.35       29.04      4.87 o 
  -6   5   6       56.52       62.09      6.68 o 
  -5   5   6       90.34       88.07      7.61 o 
  -4   5   6       35.67       31.92      4.69 o 
  -3   5   6       14.63       10.73      3.04 o 
  -2   5   6       19.78       18.02      3.51 o 
  -1   5   6      112.60      124.20      7.92 o 
   0   5   6       18.90       14.08      3.08 o 
   1   5   6      112.66      112.41      6.98 o 
   2   5   6       19.80       21.37      3.18 o 
   3   5   6       14.62       13.31      2.67 o 
   4   5   6       35.70       32.63      3.87 o 
   5   5   6       90.45       84.56      5.81 o 
   8   5   6        5.82        8.49      3.66 o 
   9   5   6       26.76       22.50      5.09 o 
  -9   6   6       12.22       17.77      4.63 o 
  -8   6   6       16.98       29.07      5.47 o 
  -7   6   6        0.69        1.18      2.59 o 
  -6   6   6       29.15       33.39      4.60 o 
  -5   6   6       75.62       76.03      4.30 o 
  -4   6   6       38.99       38.68      2.84 o 
  -3   6   6       55.32       55.22      6.06 o 
  -2   6   6       16.34       16.50      3.36 o 
  -1   6   6       13.18       15.53      3.44 o 
   0   6   6        5.61        4.77      2.09 o 
   1   6   6       13.22       15.21      2.94 o 
   2   6   6       16.36       21.34      3.51 o 
   3   6   6       55.28       58.07      5.14 o 
   4   6   6       38.95       41.30      4.37 o 
   5   6   6       75.62       65.84      5.38 o 
   7   6   6        0.69        1.60      2.50 o 
   8   6   6       16.96       14.91      4.31 o 
   9   6   6       12.19       12.25      4.28 o 
  -8   7   6        1.36        0.06      3.01 o 
  -7   7   6       33.29       31.38      5.63 o 
  -6   7   6       18.15       19.58      4.49 o 
  -5   7   6      213.46      210.35     12.74 o 
  -4   7   6       76.70       79.45      7.82 o 
  -3   7   6       64.59       66.80      6.98 o 
  -2   7   6       29.44       39.64      5.46 o 
  -1   7   6       32.91       28.17      4.45 o 
   0   7   6        0.07       -0.16      1.81 o 
   1   7   6       32.85       28.50      4.25 o 
   2   7   6       29.36       27.60      4.01 o 
   3   7   6       64.64       72.83      6.00 o 
   4   7   6       76.69       79.21      6.15 o 
   5   7   6      213.45      205.03      9.36 o 
   6   7   6       18.14       20.23      4.83 o 
   7   7   6       33.29       39.35      6.42 o 
   8   7   6        1.37        1.16      2.97 o 
  -7   8   6        9.08        9.39      4.12 o 
  -6   8   6       23.29       27.55      5.52 o 
  -5   8   6        0.54        3.29      2.66 o 
  -4   8   6       95.01      107.67      9.30 o 
  -3   8   6       62.43       67.87      7.40 o 
  -2   8   6        6.10        4.72      2.66 o 
  -1   8   6       14.78       17.84      4.07 o 
   0   8   6        3.81        4.61      2.52 o 
   1   8   6       14.80       13.17      3.25 o 
   2   8   6        6.13        4.18      2.30 o 
   3   8   6       62.45       76.49      6.39 o 
   4   8   6       95.07      107.07      5.75 o 
   5   8   6        0.54       -0.42      2.49 o 
   6   8   6       23.30       31.26      5.51 o 
   7   8   6        9.08       12.29      4.24 o 
  -6   9   6        4.90        4.88      3.44 o 
  -5   9   6        9.07       15.53      4.23 o 
  -4   9   6       24.20       22.74      4.84 o 
  -3   9   6       16.30       12.71      3.79 o 
  -2   9   6       65.11       71.67      4.87 o 
  -1   9   6       55.12       49.73      4.16 o 
   0   9   6       37.38       37.26      3.68 o 
   1   9   6       55.18       48.66      4.15 o 
   2   9   6       65.10       61.48      7.10 o 
   3   9   6       16.29       22.36      4.93 o 
   4   9   6       24.20       24.39      4.93 o 
   5   9   6        9.10        7.49      3.77 o 
   6   9   6        4.91        6.08      3.37 o 
  -5  10   6        0.47       -0.15      3.20 o 
  -4  10   6        0.31        0.39      2.50 o 
  -3  10   6        4.58        5.83      3.22 o 
  -2  10   6       15.15       16.64      2.73 o 
  -1  10   6       32.04       34.35      3.71 o 
   0  10   6        0.72       -0.13      1.88 o 
   1  10   6       32.07       33.78      3.73 o 
   2  10   6       15.17       19.30      3.69 o 
   3  10   6        4.59        3.46      2.84 o 
   4  10   6        0.31        1.88      2.76 o 
   5  10   6        0.47        1.74      2.75 o 
  -3  11   6        5.00        2.95      2.93 o 
  -2  11   6        1.35        4.48      3.18 o 
  -1  11   6       37.24       39.77      4.14 o 
   0  11   6        0.01        0.63      1.40 o 
   1  11   6       37.24       37.96      4.09 o 
   2  11   6        1.35       -0.04      2.29 o 
   3  11   6        5.01        6.80      3.34 o 
   1   0   7      587.26      664.52     11.41 o 
   2   0   7        1.07        1.42      1.19 o 
   3   0   7       61.87       65.63      5.26 o 
   4   0   7       96.55       94.13      6.32 o 
   5   0   7        0.04        0.67      1.57 o 
   6   0   7       23.63       16.86      2.97 o 
   7   0   7       13.35       13.56      2.75 o 
   8   0   7       46.88       42.03      3.71 o 
   9   0   7       14.08       19.04      4.54 o 
  10   0   7        0.26       -0.36      3.19 o 
 -10   1   7       10.54       10.11      3.84 o 
  -9   1   7        1.09       -0.83      3.02 o 
  -8   1   7       49.27       49.85      6.16 o 
  -7   1   7       61.32       62.65      4.39 o 
  -6   1   7       70.01       72.51      4.47 o 
  -5   1   7       38.82       39.41      4.50 o 
  -4   1   7       87.35       88.56      6.26 o 
  -3   1   7        1.90        2.46      1.69 o 
  -2   1   7       55.93       55.01      4.95 o 
  -1   1   7       30.31       24.87      2.46 o 
   0   1   7      591.08      623.03     11.03 o 
   1   1   7       30.28       29.31      2.62 o 
   2   1   7       55.74       61.50      3.57 o 
   3   1   7        1.90        2.50      1.23 o 
   4   1   7       87.47       83.78      5.75 o 
   5   1   7       38.81       44.21      4.31 o 
   6   1   7       70.03       82.49      5.81 o 
   7   1   7       61.27       60.00      5.19 o 
   9   1   7        1.08        0.46      3.25 o 
  10   1   7       10.55        0.26      3.28 o 
 -10   2   7        0.28       -3.23      3.42 o 
  -9   2   7       11.80       14.00      2.56 o 
  -8   2   7       60.58       65.01      4.81 o 
  -7   2   7       16.15       17.82      2.69 o 
  -6   2   7       12.27        8.47      3.06 o 
  -5   2   7       63.40       57.72      3.83 o 
  -4   2   7       73.99       74.02      6.09 o 
  -3   2   7      151.96      166.68      8.80 o 
  -2   2   7       75.08       85.58      6.26 o 
  -1   2   7      226.07      224.65      9.84 o 
   0   2   7      363.18      375.60     12.44 o 
   1   2   7      225.98      220.65      6.68 o 
   2   2   7       75.18       74.78      2.72 o 
   3   2   7      151.93      147.38      4.05 o 
   4   2   7       74.00       75.45      3.97 o 
   5   2   7       63.42       66.15      5.02 o 
   6   2   7       12.27        8.94      2.14 o 
   7   2   7       16.21       17.71      2.82 o 
  10   2   7        0.28       -1.72      2.14 o 
 -10   3   7        0.17        0.53      2.94 o 
  -9   3   7        4.00        7.53      2.43 o 
  -8   3   7       67.91       64.85      4.93 o 
  -7   3   7       30.20       25.16      3.15 o 
  -6   3   7       20.14       19.51      3.23 o 
  -5   3   7      138.90      144.68      5.99 o 
  -4   3   7      213.58      215.56      6.64 o 
  -3   3   7      166.97      168.03      5.32 o 
  -2   3   7        0.24       -0.74      0.97 o 
  -1   3   7      199.40      206.30      3.98 o 
   0   3   7      315.96      318.06     11.81 o 
   1   3   7      199.34      210.10      9.49 o 
   2   3   7        0.24        0.23      1.73 o 
   3   3   7      167.13      164.16      5.87 o 
   4   3   7      213.77      217.45      8.10 o 
   5   3   7      138.85      147.91      7.25 o 
   6   3   7       20.16       18.80      2.77 o 
  10   3   7        0.17       -0.71      2.10 o 
  -9   4   7        4.24        5.10      3.32 o 
  -8   4   7       38.32       37.13      3.99 o 
  -7   4   7        2.77        2.47      2.19 o 
  -6   4   7       12.93       12.22      2.27 o 
  -5   4   7      120.34      118.75     10.36 o 
  -4   4   7      266.73      256.54      7.28 o 
  -3   4   7      134.09      142.19      8.88 o 
  -2   4   7      304.00      308.61     12.60 o 
  -1   4   7       36.08       33.72      4.34 o 
   0   4   7        5.67        1.16      1.74 o 
   1   4   7       36.18       36.10      4.30 o 
   2   4   7      304.00      301.65     11.67 o 
   3   4   7      134.16      135.85      7.83 o 
   4   4   7      266.65      252.15     10.81 o 
   5   4   7      120.25      121.99      7.52 o 
   9   4   7        4.25        8.29      3.63 o 
  -9   5   7       21.62       18.72      4.87 o 
  -8   5   7       10.51       12.93      3.59 o 
  -7   5   7        8.62       16.17      4.28 o 
  -6   5   7       11.71        7.90      3.18 o 
  -5   5   7       29.00       23.04      4.42 o 
  -4   5   7        7.21        9.39      3.33 o 
  -3   5   7      211.42      215.16     11.39 o 
  -2   5   7       89.98       86.78      7.18 o 
  -1   5   7      100.54      113.19      7.91 o 
   0   5   7       64.48       61.99      5.83 o 
   1   5   7      100.54       92.37      6.77 o 
   2   5   7       89.95       99.32      7.00 o 
   3   5   7      211.32      205.97      9.94 o 
   4   5   7        7.19        9.26      2.54 o 
   5   5   7       28.96       28.49      3.93 o 
   9   5   7       21.62       27.22      5.82 o 
  -8   6   7       16.93       19.28      4.80 o 
  -7   6   7       11.97       19.97      4.88 o 
  -6   6   7        2.90        3.95      2.76 o 
  -5   6   7       35.81       36.77      5.69 o 
  -4   6   7       70.31       75.30      7.52 o 
  -3   6   7      122.68      130.76      9.35 o 
  -2   6   7      310.63      307.66     13.76 o 
  -1   6   7        7.60        9.60      3.27 o 
   0   6   7        2.62        3.40      2.22 o 
   1   6   7        7.57        5.52      2.10 o 
   2   6   7      310.55      299.19     12.45 o 
   3   6   7      122.64      114.15      7.65 o 
   4   6   7       70.42       78.33      6.32 o 
   5   6   7       35.85       32.93      4.23 o 
   8   6   7       16.92       18.77      4.83 o 
  -8   7   7        1.34        5.40      3.21 o 
  -7   7   7       29.03       26.90      5.49 o 
  -6   7   7       26.92       23.21      5.08 o 
  -5   7   7        0.57       -0.24      2.84 o 
  -4   7   7       28.23       28.84      5.23 o 
  -3   7   7       34.08       34.71      5.31 o 
  -2   7   7      120.78      119.12      9.08 o 
  -1   7   7       63.99       66.53      6.74 o 
   0   7   7        0.24        3.31      2.50 o 
   1   7   7       63.99       57.38      5.97 o 
   2   7   7      120.83      125.40      8.36 o 
   3   7   7       34.13       35.68      4.62 o 
   4   7   7       28.22       27.39      3.95 o 
   5   7   7        0.57        1.13      1.67 o 
   7   7   7       29.02       25.09      5.51 o 
   8   7   7        1.35       -2.20      3.27 o 
  -7   8   7        9.85        6.99      3.62 o 
  -6   8   7       30.63       29.94      5.77 o 
  -5   8   7       15.49       17.91      4.69 o 
  -4   8   7       23.52       18.59      4.31 o 
  -3   8   7        6.71        6.77      3.47 o 
  -2   8   7       25.06       23.02      4.68 o 
  -1   8   7       32.97       32.14      5.20 o 
   0   8   7        8.03        4.29      2.60 o 
   1   8   7       33.02       24.53      4.27 o 
   2   8   7       25.06       27.86      4.33 o 
   3   8   7        6.71        9.74      2.96 o 
   4   8   7       23.54       20.79      3.82 o 
   5   8   7       15.48       17.89      4.40 o 
   6   8   7       30.66       33.80      6.34 o 
   7   8   7        9.83       11.87      4.49 o 
  -6   9   7       13.50       22.68      5.28 o 
  -5   9   7        4.88        2.80      3.38 o 
  -4   9   7        7.37        6.90      3.59 o 
  -3   9   7        0.89        3.46      2.63 o 
  -2   9   7       10.58        7.70      3.44 o 
  -1   9   7       31.69       36.29      5.50 o 
   0   9   7       10.50       15.11      3.90 o 
   1   9   7       31.73       38.13      5.52 o 
   2   9   7       10.60        6.03      2.03 o 
   3   9   7        0.89        1.06      1.61 o 
   4   9   7        7.39       12.63      3.78 o 
   5   9   7        4.87        7.87      3.67 o 
   6   9   7       13.50       11.90      3.96 o 
  -4  10   7        0.17        3.89      3.56 o 
  -3  10   7        4.86        3.87      2.41 o 
  -2  10   7        2.16        1.39      2.04 o 
  -1  10   7       36.17       41.09      4.22 o 
   0  10   7       10.90       12.08      2.57 o 
   1  10   7       36.18       30.30      3.74 o 
   2  10   7        2.16        1.84      1.47 o 
   3  10   7        4.87        2.81      1.64 o 
   4  10   7        0.17        0.50      2.18 o 
  -2  11   7        5.09        7.38      3.22 o 
  -1  11   7        4.34        1.02      2.49 o 
   0  11   7        0.15       -2.48      2.48 o 
   1  11   7        4.34        6.12      2.27 o 
   2  11   7        5.10        3.49      2.32 o 
   0   0   8        5.37        5.87      2.30 o 
   1   0   8        0.52       -0.77      1.03 o 
   2   0   8      499.44      493.58     10.68 o 
   3   0   8       18.46       18.08      3.14 o 
   4   0   8        0.38        0.61      1.76 o 
   5   0   8       20.48       17.58      3.32 o 
   6   0   8        5.26        4.94      2.29 o 
   7   0   8       86.11       85.52      6.85 o 
   8   0   8       32.91       34.35      3.51 o 
   9   0   8       36.79       38.86      6.27 o 
  -9   1   8        7.08        7.36      3.72 o 
  -8   1   8        4.45        4.47      2.10 o 
  -7   1   8       67.58       64.97      8.65 o 
  -6   1   8       89.68       78.91      6.64 o 
  -5   1   8       18.81       17.78      3.45 o 
  -4   1   8       86.21      103.37      7.34 o 
  -3   1   8       48.54       52.06      5.27 o 
  -2   1   8       48.12       48.56      4.99 o 
  -1   1   8       30.49       33.95      3.00 o 
   0   1   8       16.60       13.91      2.04 o 
   1   1   8       30.50       37.19      4.57 o 
   2   1   8       48.15       54.21      3.66 o 
   3   1   8       48.52       47.09      3.48 o 
   4   1   8       86.23       90.79      6.47 o 
   5   1   8       18.84       14.54      3.01 o 
   6   1   8       89.71       76.09      6.08 o 
   7   1   8       67.61       63.42      5.63 o 
   9   1   8        7.08        3.31      3.08 o 
  -9   2   8       13.05       13.32      2.72 o 
  -8   2   8        2.22        1.71      1.65 o 
  -7   2   8        0.52        2.49      1.71 o 
  -6   2   8       64.49       62.38      4.39 o 
  -5   2   8       31.33       32.47      7.65 o 
  -4   2   8      142.18      151.44      9.00 o 
  -3   2   8       82.88       85.51      6.76 o 
  -2   2   8      180.81      182.10      9.60 o 
  -1   2   8      609.26      603.61     17.08 o 
   0   2   8       22.90       24.11      3.61 o 
   1   2   8      609.07      612.46     11.87 o 
   2   2   8      180.72      182.12      4.48 o 
   3   2   8       82.90       76.54      3.14 o 
   4   2   8      142.26      148.17      6.00 o 
   5   2   8       31.32       30.37      3.91 o 
   6   2   8       64.49       56.45      5.16 o 
   7   2   8        0.52        0.37      1.49 o 
  -9   3   8        3.18        5.32      2.33 o 
  -8   3   8       10.68       11.35      2.55 o 
  -7   3   8       69.80       62.29      8.15 o 
  -6   3   8        5.45       11.81      2.34 o 
  -5   3   8       13.05       11.82      2.10 o 
  -4   3   8      220.44      234.51     11.38 o 
  -3   3   8        5.32        6.60      2.66 o 
  -2   3   8       98.29       96.58      4.86 o 
  -1   3   8       10.92        9.31      1.04 o 
   0   3   8        0.81       -0.99      2.02 o 
   1   3   8       10.90        8.09      1.14 o 
   2   3   8       98.19       90.61      6.95 o 
   3   3   8        5.34        4.69      1.55 o 
   4   3   8      220.42      219.32      7.17 o 
   5   3   8       13.03        7.85      2.24 o 
   6   3   8        5.46        7.22      2.15 o 
  -9   4   8        8.02       14.10      4.25 o 
  -8   4   8        8.27        5.35      2.66 o 
  -7   4   8       24.32       22.49      4.48 o 
  -6   4   8       40.38       45.07      3.80 o 
  -5   4   8       34.40       36.30      3.27 o 
  -4   4   8       90.43       93.60      4.68 o 
  -3   4   8      112.38      111.13      4.31 o 
  -2   4   8      333.08      319.30     13.44 o 
  -1   4   8       57.38       56.76      5.73 o 
   0   4   8       65.65       62.91      5.92 o 
   1   4   8       57.39       61.71      5.86 o 
   2   4   8      333.01      319.24     12.81 o 
   3   4   8      112.33      114.29      7.84 o 
   4   4   8       90.52       93.41      7.08 o 
   5   4   8       34.37       32.22      4.47 o 
  -8   5   8        3.47       -0.26      2.77 o 
  -7   5   8       14.85       21.08      4.47 o 
  -6   5   8       56.43       70.23      7.56 o 
  -5   5   8       59.03       65.20      7.20 o 
  -4   5   8      109.09      116.49      9.08 o 
  -3   5   8      126.83      108.31      8.56 o 
  -2   5   8      126.29      119.93      8.76 o 
  -1   5   8       68.90       60.50      6.30 o 
   0   5   8       13.67       15.17      3.45 o 
   1   5   8       68.96       84.82      7.04 o 
   2   5   8      126.32      129.65      8.52 o 
   3   5   8      126.88      119.76      8.06 o 
   4   5   8      109.13      112.32      8.02 o 
   5   5   8       59.05       61.99      5.93 o 
  -8   6   8       26.63       35.15      6.39 o 
  -7   6   8        3.58        2.40      2.87 o 
  -6   6   8        6.33        2.92      2.61 o 
  -5   6   8        0.86        2.37      2.98 o 
  -4   6   8       31.67       38.65      5.77 o 
  -3   6   8       61.07       67.96      7.10 o 
  -2   6   8       63.58       67.55      7.03 o 
  -1   6   8       83.18      106.30      8.44 o 
   0   6   8       21.01       18.35      3.88 o 
   1   6   8       83.21       76.50      6.87 o 
   2   6   8       63.50       63.88      6.23 o 
   3   6   8       61.11       74.34      6.69 o 
   4   6   8       31.66       35.06      4.68 o 
   5   6   8        0.86       -2.18      2.18 o 
  -7   7   8       20.84       24.56      5.45 o 
  -6   7   8        2.91        0.47      3.18 o 
  -5   7   8        1.49        2.39      2.68 o 
  -4   7   8       37.20       36.33      5.92 o 
  -3   7   8       41.99       37.96      5.81 o 
  -2   7   8       25.81       21.35      4.64 o 
  -1   7   8       36.43       29.17      4.98 o 
   0   7   8       26.05       26.23      4.63 o 
   1   7   8       36.40       32.83      4.83 o 
   2   7   8       25.81       25.22      4.29 o 
   3   7   8       42.05       40.06      5.26 o 
   4   7   8       37.16       36.64      4.92 o 
   5   7   8        1.50        2.43      2.21 o 
  -6   8   8        7.29       12.99      4.53 o 
  -5   8   8        5.35        5.03      3.04 o 
  -4   8   8        6.15        3.25      2.92 o 
  -3   8   8       13.38       10.30      3.57 o 
  -2   8   8       45.39       45.88      6.39 o 
  -1   8   8       19.04       21.76      4.79 o 
   0   8   8        0.03       -0.21      2.34 o 
   1   8   8       19.06       22.39      4.38 o 
   2   8   8       45.38       47.91      5.88 o 
   3   8   8       13.38       11.68      3.26 o 
   4   8   8        6.16        5.99      2.73 o 
   6   8   8        7.28       10.82      4.23 o 
  -5   9   8        2.25        5.24      3.22 o 
  -4   9   8        0.51       -0.18      2.52 o 
  -3   9   8       21.96       23.74      5.08 o 
  -2   9   8       28.85       20.06      4.81 o 
  -1   9   8       22.57       16.79      4.39 o 
   0   9   8       11.13        9.15      3.36 o 
   1   9   8       22.58       20.50      4.19 o 
   2   9   8       28.89       32.42      5.12 o 
   3   9   8       22.00       17.51      3.81 o 
   4   9   8        0.50        0.14      2.72 o 
   5   9   8        2.24        4.76      3.30 o 
  -3  10   8        7.23        5.29      3.52 o 
  -2  10   8       14.07       14.21      4.54 o 
  -1  10   8       18.87       16.27      2.84 o 
   0  10   8       11.89       11.70      2.64 o 
   1  10   8       18.86       18.32      3.14 o 
   2  10   8       14.07       14.57      4.41 o 
   3  10   8        7.24        8.61      2.56 o 
   1   0   9      308.64      313.28     11.58 o 
   2   0   9       35.08       42.81      3.65 o 
   3   0   9       20.34       14.41      3.21 o 
   4   0   9       20.58       24.84      3.94 o 
   5   0   9       18.58       17.70      3.68 o 
   6   0   9        4.57        5.14      2.38 o 
   7   0   9        0.02        3.11      2.37 o 
   8   0   9        4.80        3.48      1.68 o 
   9   0   9       13.32       11.63      4.55 o 
  -9   1   9       11.41       16.87      4.45 o 
  -8   1   9       18.97       20.88      3.18 o 
  -7   1   9        0.89       -0.30      1.73 o 
  -6   1   9        4.25        1.04      2.12 o 
  -5   1   9      161.47      164.77      9.91 o 
  -4   1   9       13.18        9.64      3.14 o 
  -3   1   9       97.32      102.26      7.64 o 
  -2   1   9       16.29       20.44      3.83 o 
  -1   1   9       66.56       70.92      9.34 o 
   0   1   9       63.03       64.46      4.28 o 
   1   1   9       66.50       69.30      5.34 o 
   2   1   9       16.28       14.08      2.87 o 
   3   1   9       97.30      106.62      5.43 o 
   4   1   9       13.23       11.70      2.99 o 
   5   1   9      161.59      151.23      8.94 o 
   6   1   9        4.25        2.75      2.22 o 
   7   1   9        0.90       -0.74      1.86 o 
   9   1   9       11.41       13.33      4.43 o 
  -9   2   9       17.16       14.42      2.94 o 
  -8   2   9        2.11        0.60      3.05 o 
  -7   2   9        6.18        2.34      1.60 o 
  -6   2   9       69.38       68.97      4.70 o 
  -5   2   9       24.04       24.21      3.18 o 
  -4   2   9       43.99       57.29      6.19 o 
  -3   2   9       49.57       44.88      5.30 o 
  -2   2   9       42.20       42.10      5.17 o 
  -1   2   9       29.84       27.83      4.32 o 
   0   2   9        2.65        3.89      2.15 o 
   1   2   9       29.87       32.32      3.16 o 
   2   2   9       42.19       40.21      3.13 o 
   3   2   9       49.62       51.83      3.89 o 
   4   2   9       43.95       42.39      3.57 o 
   5   2   9       24.11       23.84      3.88 o 
   6   2   9       69.43       60.66      5.73 o 
  -9   3   9        0.41        3.50      2.28 o 
  -8   3   9        1.49        1.67      1.94 o 
  -7   3   9        4.27        7.61      3.09 o 
  -6   3   9       35.10       31.49      3.35 o 
  -5   3   9       43.35       38.06      4.00 o 
  -4   3   9       17.26       14.33      2.11 o 
  -3   3   9       21.73       21.07      4.29 o 
  -2   3   9      327.10      332.58      7.07 o 
  -1   3   9      222.03      214.27     11.22 o 
   0   3   9      125.30      105.74      7.95 o 
   1   3   9      221.91      210.83     10.96 o 
   2   3   9      327.21      323.26     13.55 o 
   3   3   9       21.74       20.89      3.85 o 
   4   3   9       17.26       16.41      2.33 o 
   5   3   9       43.34       35.87      4.43 o 
   6   3   9       35.14       35.07      4.30 o 
  -8   4   9        2.56        1.55      2.91 o 
  -7   4   9        1.11        3.98      3.13 o 
  -6   4   9       19.49       22.22      4.46 o 
  -5   4   9       12.43       18.67      4.31 o 
  -4   4   9       23.19       29.08      5.03 o 
  -3   4   9       16.71       18.51      4.11 o 
  -2   4   9       12.14       12.67      3.60 o 
  -1   4   9      330.89      335.00     14.42 o 
   0   4   9      179.95      183.04     10.50 o 
   1   4   9      330.68      312.55     13.54 o 
   2   4   9       12.16       11.08      3.29 o 
   3   4   9       16.71       22.38      4.04 o 
   4   4   9       23.16       19.59      3.86 o 
   5   4   9       12.43       10.29      2.99 o 
  -8   5   9        0.08       -2.95      2.95 o 
  -7   5   9        2.16        4.76      3.10 o 
  -6   5   9        5.74        3.76      2.88 o 
  -5   5   9       34.89       35.40      5.64 o 
  -4   5   9        0.17       -0.97      2.95 o 
  -3   5   9       35.45       35.64      5.43 o 
  -2   5   9      261.89      243.18     12.85 o 
  -1   5   9        8.34       13.01      3.78 o 
   0   5   9      303.22      316.15     14.15 o 
   1   5   9        8.34        7.98      3.01 o 
   2   5   9      261.94      247.42     12.30 o 
   3   5   9       35.46       31.45      4.75 o 
   4   5   9        0.17        0.48      1.90 o 
   5   5   9       34.95       37.71      5.10 o 
  -7   6   9       26.92       26.51      5.44 o 
  -6   6   9        9.22       11.27      4.15 o 
  -5   6   9        0.15        0.56      2.41 o 
  -4   6   9       25.03       21.75      4.95 o 
  -3   6   9      128.64      132.72     10.23 o 
  -2   6   9       13.74       10.98      3.31 o 
  -1   6   9       15.48       13.62      3.54 o 
   0   6   9       40.59       47.60      5.86 o 
   1   6   9       15.47       12.50      3.68 o 
   2   6   9       13.71       11.98      3.47 o 
   3   6   9      128.57      120.89      8.89 o 
   4   6   9       25.04       24.28      4.46 o 
   5   6   9        0.15        1.48      1.89 o 
  -6   7   9        8.11        3.68      2.81 o 
  -5   7   9       25.04       32.94      5.92 o 
  -4   7   9       36.33       32.99      5.73 o 
  -3   7   9       38.10       40.42      6.26 o 
  -2   7   9       77.35       71.56      7.65 o 
  -1   7   9        0.50        2.00      2.26 o 
   0   7   9        5.25        3.04      2.67 o 
   1   7   9        0.49        0.98      1.98 o 
   2   7   9       77.39       63.69      6.82 o 
   3   7   9       38.10       40.12      5.43 o 
   4   7   9       36.33       33.87      5.09 o 
   5   7   9       25.04       20.58      4.10 o 
  -5   8   9        3.65       -0.22      2.90 o 
  -4   8   9        1.87        0.98      3.10 o 
  -3   8   9       11.59       10.41      4.03 o 
  -2   8   9        0.50       -1.00      2.60 o 
  -1   8   9       42.10       40.86      6.09 o 
   0   8   9        3.59        3.28      2.13 o 
   1   8   9       42.10       34.48      5.32 o 
   2   8   9        0.50        1.85      2.37 o 
   3   8   9       11.59       11.12      3.61 o 
   4   8   9        1.87        1.28      2.19 o 
  -4   9   9        4.94       13.35      4.73 o 
  -3   9   9        3.41        1.26      2.93 o 
  -2   9   9       11.93       20.13      4.71 o 
  -1   9   9        4.26        5.16      3.20 o 
   0   9   9        0.48        0.97      2.34 o 
   1   9   9        4.25        2.82      2.50 o 
   2   9   9       11.95       13.89      4.04 o 
   3   9   9        3.42        2.16      2.57 o 
  -2  10   9        6.32        6.30      3.55 o 
  -1  10   9        1.56        3.84      2.40 o 
   0  10   9        3.81        9.43      3.47 o 
   1  10   9        1.57        5.11      3.01 o 
   2  10   9        6.33        8.35      3.60 o 
   0   0  10      155.72      176.68     10.44 o 
   1   0  10       11.42       11.58      2.46 o 
   2   0  10        0.08       -0.46      1.59 o 
   3   0  10       29.63       25.75      4.34 o 
   4   0  10      114.65      100.63      7.89 o 
   5   0  10       28.37       28.24      4.46 o 
   6   0  10       26.40       20.50      3.95 o 
   7   0  10        1.01        1.26      2.09 o 
   8   0  10        2.74        5.30      3.41 o 
  -8   1  10        2.79        4.58      1.99 o 
  -7   1  10        2.83        4.13      4.40 o 
  -6   1  10        1.44        1.88      2.19 o 
  -5   1  10       74.65       73.56      7.15 o 
  -4   1  10        7.96        7.22      2.74 o 
  -3   1  10       15.17       16.86      3.93 o 
  -2   1  10       37.31       35.78      5.01 o 
  -1   1  10       21.16       29.33      4.54 o 
   0   1  10      345.72      357.13     10.40 o 
   1   1  10       21.18       18.05      2.70 o 
   2   1  10       37.30       39.44      4.54 o 
   3   1  10       15.17       14.60      2.46 o 
   4   1  10        7.92        3.68      2.29 o 
   5   1  10       74.62       72.72      6.87 o 
   6   1  10        1.45        0.48      2.10 o 
   7   1  10        2.83        3.08      1.98 o 
  -8   2  10        0.64       -0.82      1.74 o 
  -7   2  10       26.88       29.50      5.51 o 
  -6   2  10        4.02        2.58      1.66 o 
  -5   2  10       14.95       11.91      2.16 o 
  -4   2  10        1.87       -0.27      2.20 o 
  -3   2  10       10.93       10.27      3.14 o 
  -2   2  10       18.43       26.30      4.69 o 
  -1   2  10      171.17      166.85     10.36 o 
   0   2  10      218.05      195.44     11.06 o 
   1   2  10      171.09      165.05      7.17 o 
   2   2  10       18.40       16.25      2.47 o 
   3   2  10       10.90        9.92      2.36 o 
   4   2  10        1.86        4.75      2.42 o 
   5   2  10       14.97       13.99      3.23 o 
   6   2  10        4.02        7.03      2.54 o 
  -8   3  10        6.13        3.87      2.53 o 
  -7   3  10        7.28        9.72      3.23 o 
  -6   3  10        6.42        4.49      2.79 o 
  -5   3  10       39.07       38.74      5.58 o 
  -4   3  10        5.64        7.74      3.40 o 
  -3   3  10       27.65       25.48      4.74 o 
  -2   3  10       72.29       80.99      7.51 o 
  -1   3  10       91.66       78.90      7.40 o 
   0   3  10       19.13       22.60      4.30 o 
   1   3  10       91.71       83.74      7.51 o 
   2   3  10       72.34       70.65      6.89 o 
   3   3  10       27.62       15.83      3.90 o 
   4   3  10        5.65        8.87      2.00 o 
   5   3  10       39.10       34.38      4.65 o 
   6   3  10        6.44        8.86      2.88 o 
  -7   4  10       37.97       32.83      5.56 o 
  -6   4  10       13.31        8.48      3.31 o 
  -5   4  10       15.92       13.99      3.71 o 
  -4   4  10       19.22       19.78      4.61 o 
  -3   4  10        7.96        6.59      2.98 o 
  -2   4  10        4.18        3.76      2.77 o 
  -1   4  10       27.89       27.36      4.90 o 
   0   4  10       31.03       26.01      4.65 o 
   1   4  10       27.90       33.30      5.06 o 
   2   4  10        4.19        7.03      2.87 o 
   3   4  10        7.94        5.45      2.97 o 
   4   4  10       19.22       12.76      3.59 o 
   5   4  10       15.96       16.70      3.88 o 
  -7   5  10        3.42        8.20      3.82 o 
  -6   5  10       36.57       53.63      7.22 o 
  -5   5  10       16.11       16.29      4.32 o 
  -4   5  10       71.60       67.18      7.45 o 
  -3   5  10       42.72       37.91      5.73 o 
  -2   5  10       19.24       15.42      4.09 o 
  -1   5  10       52.54       44.08      5.96 o 
   0   5  10       52.97       54.80      6.62 o 
   1   5  10       52.58       45.06      5.86 o 
   2   5  10       19.26       17.28      4.02 o 
   3   5  10       42.72       39.69      5.54 o 
   4   5  10       71.58       71.04      7.12 o 
   5   5  10       16.11        9.83      3.15 o 
  -6   6  10        2.95        8.72      4.03 o 
  -5   6  10       43.78       44.41      6.81 o 
  -4   6  10       16.13       15.19      4.29 o 
  -3   6  10        3.21        6.83      3.19 o 
  -2   6  10       35.13       25.35      4.85 o 
  -1   6  10       27.46       21.51      4.38 o 
   0   6  10       54.66       60.71      6.92 o 
   1   6  10       27.43       18.15      4.05 o 
   2   6  10       35.10       35.16      5.45 o 
   3   6  10        3.21        4.85      2.76 o 
   4   6  10       16.13       17.22      3.91 o 
   5   6  10       43.80       35.45      5.39 o 
  -6   7  10        3.48        9.45      4.08 o 
  -5   7  10       16.32       19.87      4.82 o 
  -4   7  10        1.54        1.66      3.20 o 
  -3   7  10        1.72       10.31      3.87 o 
  -2   7  10       17.12       18.80      4.59 o 
  -1   7  10       28.43       30.29      5.23 o 
   0   7  10       20.77       27.24      5.18 o 
   1   7  10       28.42       30.80      5.32 o 
   2   7  10       17.12       25.56      4.69 o 
   3   7  10        1.73        0.15      2.26 o 
   4   7  10        1.55        8.20      3.44 o 
   5   7  10       16.34       14.69      3.57 o 
  -4   8  10       24.47       24.30      5.27 o 
  -3   8  10        3.39        4.96      3.30 o 
  -2   8  10        2.29        5.21      3.02 o 
  -1   8  10        9.23        9.05      3.55 o 
   0   8  10        5.40        3.47      2.58 o 
   1   8  10        9.24        9.47      3.52 o 
   2   8  10        2.28        3.36      2.80 o 
   3   8  10        3.40        0.97      2.63 o 
   4   8  10       24.47       31.30      5.26 o 
  -3   9  10       11.17        8.95      3.91 o 
  -2   9  10       38.92       41.91      6.65 o 
  -1   9  10       14.88       18.41      4.68 o 
   0   9  10       18.00        6.94      3.02 o 
   1   9  10       14.90       18.25      4.43 o 
   2   9  10       38.93       49.20      6.63 o 
   3   9  10       11.17       11.41      3.69 o 
   1   0  11      205.58      201.19      8.31 o 
   2   0  11       31.81       31.43      5.07 o 
   3   0  11        3.78        1.34      1.98 o 
   4   0  11       29.08       18.45      3.98 o 
   5   0  11       16.62       12.25      3.26 o 
   6   0  11       23.40       19.64      4.24 o 
   7   0  11        0.38       -1.07      2.23 o 
   8   0  11       26.38       28.74      5.56 o 
  -7   1  11        9.12       10.13      2.46 o 
  -6   1  11        8.35       11.88      3.58 o 
  -5   1  11       10.91        8.61      3.06 o 
  -4   1  11       45.13       44.37      5.80 o 
  -3   1  11        1.46        0.15      2.32 o 
  -2   1  11       96.05      100.10      8.46 o 
  -1   1  11       24.55       33.45      5.24 o 
   0   1  11        0.13       -0.70      1.83 o 
   1   1  11       24.60       22.02      3.05 o 
   2   1  11       96.01      103.04      6.07 o 
   3   1  11        1.47        3.18      2.55 o 
   4   1  11       45.17       39.33      5.54 o 
   5   1  11       10.92       11.54      3.34 o 
   6   1  11        8.35        8.08      2.87 o 
   7   1  11        9.14        6.91      2.97 o 
  -7   2  11        3.82        5.68      3.06 o 
  -6   2  11        2.91        2.73      3.04 o 
  -5   2  11       16.25       13.70      3.95 o 
  -4   2  11        7.30        6.81      3.13 o 
  -3   2  11       75.24       88.45      8.29 o 
  -2   2  11       10.98       13.75      3.64 o 
  -1   2  11      196.91      189.68     11.49 o 
   0   2  11       12.47       11.84      3.92 o 
   1   2  11      196.83      228.73     12.75 o 
   2   2  11       10.98       16.60      2.74 o 
   3   2  11       75.21       76.40      5.28 o 
   4   2  11        7.29        8.70      3.11 o 
   5   2  11       16.23       13.95      3.44 o 
   6   2  11        2.90        2.73      2.46 o 
  -7   3  11       11.77        9.48      3.59 o 
  -6   3  11        5.70        5.62      3.14 o 
  -5   3  11       36.45       36.31      5.73 o 
  -4   3  11       31.47       47.51      6.69 o 
  -3   3  11        2.13        1.70      2.55 o 
  -2   3  11       14.76       12.52      3.62 o 
  -1   3  11       99.58      100.24      8.75 o 
   0   3  11       65.82       48.16      6.29 o 
   1   3  11       99.60      106.86      8.89 o 
   2   3  11       14.76       10.21      3.36 o 
   3   3  11        2.12        0.45      2.06 o 
   4   3  11       31.45       39.67      5.79 o 
   5   3  11       36.41       42.35      5.47 o 
  -7   4  11        1.86        3.59      2.70 o 
  -6   4  11       12.22       12.41      4.33 o 
  -5   4  11       10.29        8.31      3.76 o 
  -4   4  11       17.17       14.16      3.86 o 
  -3   4  11        2.51       -0.46      2.34 o 
  -2   4  11       20.14       21.09      4.75 o 
  -1   4  11       23.69       27.07      4.86 o 
   0   4  11       17.74       21.18      4.39 o 
   1   4  11       23.68       16.57      4.11 o 
   2   4  11       20.18       21.98      4.67 o 
   3   4  11        2.51        1.28      2.46 o 
   4   4  11       17.19       18.19      4.28 o 
   5   4  11       10.28        7.48      3.22 o 
  -6   5  11        1.74        1.53      2.40 o 
  -5   5  11        4.64       -1.81      3.17 o 
  -4   5  11        0.90        1.14      3.01 o 
  -3   5  11        1.49       -0.06      2.24 o 
  -2   5  11        1.55        3.20      3.03 o 
  -1   5  11       13.61       13.60      3.89 o 
   0   5  11       33.13       34.69      5.64 o 
   1   5  11       13.59       11.46      3.63 o 
   2   5  11        1.55        2.93      2.76 o 
   3   5  11        1.50        0.57      2.45 o 
   4   5  11        0.91        0.57      2.28 o 
   5   5  11        4.64       -1.05      2.55 o 
  -5   6  11        7.10        6.31      3.64 o 
  -4   6  11       21.04       28.96      5.55 o 
  -3   6  11        5.95        2.75      2.84 o 
  -2   6  11        7.56        7.25      3.40 o 
  -1   6  11       14.06       12.21      3.75 o 
   0   6  11        1.11        3.79      3.22 o 
   1   6  11       14.07       15.96      4.02 o 
   2   6  11        7.55        6.98      3.26 o 
   3   6  11        5.94        0.70      2.35 o 
   4   6  11       21.03       20.20      4.31 o 
   5   6  11        7.11        6.89      2.94 o 
  -4   7  11        1.81        5.44      3.77 o 
  -3   7  11       11.47       11.33      3.73 o 
  -2   7  11        6.64       12.81      4.05 o 
  -1   7  11       12.88       17.17      4.35 o 
   0   7  11        8.59        6.08      2.96 o 
   1   7  11       12.91       17.68      4.19 o 
   2   7  11        6.64       12.45      3.99 o 
   3   7  11       11.46       12.07      4.05 o 
   4   7  11        1.81        3.96      2.69 o 
  -3   8  11       12.15        8.07      4.10 o 
  -2   8  11        5.20        7.96      3.81 o 
  -1   8  11       19.59       19.59      5.07 o 
   0   8  11        0.58        1.20      3.00 o 
   1   8  11       19.59       13.63      4.43 o 
   2   8  11        5.21       14.33      4.34 o 
   3   8  11       12.14       12.26      4.09 o 
   0   0  12       58.53       45.69      6.17 o 
   1   0  12       10.50       14.98      2.88 o 
   2   0  12        2.74        1.34      2.15 o 
   3   0  12       10.38        7.29      3.10 o 
   4   0  12       12.22       13.52      3.70 o 
   5   0  12        0.44       -1.63      2.62 o 
   6   0  12        5.46        6.25      3.13 o 
   7   0  12        2.73        3.09      2.48 o 
  -7   1  12        4.62        5.65      2.47 o 
  -6   1  12        2.80        2.78      2.98 o 
  -5   1  12        2.66        3.62      2.70 o 
  -4   1  12        1.70        4.64      2.49 o 
  -3   1  12       18.85       15.61      3.95 o 
  -2   1  12      180.41      180.84     12.04 o 
  -1   1  12        4.71        5.22      2.88 o 
   0   1  12       50.20       50.20      4.62 o 
   1   1  12        4.70        3.78      3.17 o 
   2   1  12      180.34      184.55      9.06 o 
   3   1  12       18.85       15.74      3.91 o 
   4   1  12        1.71        3.19      2.72 o 
   5   1  12        2.66        2.16      2.37 o 
   6   1  12        2.80        3.97      2.55 o 
  -6   2  12        8.26        4.72      2.51 o 
  -5   2  12        2.30       -0.48      2.52 o 
  -4   2  12       24.53       17.60      4.37 o 
  -3   2  12       17.04       18.34      4.45 o 
  -2   2  12       25.96       32.97      5.45 o 
  -1   2  12       14.02        9.46      3.99 o 
   0   2  12        0.13       -0.72      2.00 o 
   1   2  12       14.03       15.67      4.26 o 
   2   2  12       25.95       30.58      7.99 o 
   3   2  12       17.07       22.05      6.74 o 
   4   2  12       24.50       27.12      4.68 o 
   5   2  12        2.30        3.62      2.41 o 
   6   2  12        8.28        8.76      3.39 o 
  -6   3  12        5.45        9.06      3.90 o 
  -5   3  12        6.63       12.42      4.21 o 
  -4   3  12        2.54        2.81      2.91 o 
  -3   3  12        8.72        9.15      3.38 o 
  -2   3  12       30.68       31.05      5.38 o 
  -1   3  12       12.48       13.67      3.84 o 
   0   3  12        1.11        1.23      2.62 o 
   1   3  12       12.47       12.67      3.59 o 
   2   3  12       30.66       32.67      5.42 o 
   3   3  12        8.72        4.50      3.12 o 
   4   3  12        2.54        2.00      2.91 o 
  -6   4  12       16.46       22.13      5.30 o 
  -5   4  12        1.98        5.06      3.46 o 
  -4   4  12       37.81       46.19      6.83 o 
  -3   4  12        1.49        4.64      3.48 o 
  -2   4  12       22.92       17.89      4.81 o 
  -1   4  12        6.41        9.41      3.99 o 
   0   4  12       29.69       26.30      5.03 o 
   1   4  12        6.42        6.52      3.27 o 
   2   4  12       22.93       32.37      5.49 o 
   3   4  12        1.48        1.31      2.51 o 
   4   4  12       37.77       44.27      6.46 o 
  -5   5  12       10.86       11.78      4.21 o 
  -4   5  12        2.66        3.95      2.89 o 
  -3   5  12       30.34       30.78      5.85 o 
  -2   5  12        2.20       -1.07      2.42 o 
  -1   5  12        2.14        3.76      2.99 o 
   0   5  12        7.22       12.90      3.95 o 
   1   5  12        2.14       -1.00      2.62 o 
   2   5  12        2.21        4.61      2.92 o 
   3   5  12       30.33       41.72      6.32 o 
   4   5  12        2.65        3.11      2.67 o 
   5   5  12       10.85       15.04      3.97 o 
  -4   6  12       10.39       10.64      3.72 o 
  -3   6  12        2.19        4.83      3.57 o 
  -2   6  12        1.73        0.09      2.54 o 
  -1   6  12        0.34        3.98      3.25 o 
   0   6  12        6.25        1.91      2.68 o 
   1   6  12        0.34       -0.19      2.50 o 
   2   6  12        1.73        1.85      2.79 o 
   3   6  12        2.19        3.22      2.69 o 
   4   6  12       10.40       13.64      3.94 o 
  -3   7  12        0.46        0.10      2.59 o 
  -2   7  12       19.93       22.03      4.98 o 
  -1   7  12       12.27       10.60      4.08 o 
   0   7  12        0.65        5.48      3.00 o 
   1   7  12       12.26       16.80      4.73 o 
   2   7  12       19.93       12.86      4.40 o 
   3   7  12        0.46        2.10      2.88 o 
   1   0  13       14.00       15.19      2.92 o 
   2   0  13        3.67        0.26      2.71 o 
   3   0  13        7.61        7.71      3.54 o 
   4   0  13        0.51        0.17      2.53 o 
   5   0  13        0.00       -2.26      2.53 o 
  -5   1  13        9.29        8.26      3.61 o 
  -4   1  13        4.88        5.44      2.58 o 
  -3   1  13       46.76       42.38      6.48 o 
  -2   1  13       42.96       40.00      6.22 o 
  -1   1  13       17.27       13.92      4.31 o 
   0   1  13       34.06       29.48      5.57 o 
   1   1  13       17.29       14.94      3.04 o 
   2   1  13       42.94       48.51      4.84 o 
   3   1  13       46.74       57.14      7.14 o 
   4   1  13        4.88        8.64      3.59 o 
   5   1  13        9.29       11.32      4.06 o 
  -5   2  13        0.10        0.34      3.20 o 
  -4   2  13        5.48        3.83      2.99 o 
  -3   2  13       18.03       14.88      4.61 o 
  -2   2  13        3.45        6.07      3.33 o 
  -1   2  13        8.73       10.52      3.95 o 
   0   2  13        0.24        4.58      3.39 o 
   1   2  13        8.71        7.23      2.87 o 
   2   2  13        3.45        4.89      3.51 o 
   3   2  13       18.02       22.89      3.50 o 
   4   2  13        5.48        7.87      3.35 o 
   5   2  13        0.10       17.34      4.19 o 
  -5   3  13        2.20       -1.40      2.46 o 
  -4   3  13       15.40       12.76      4.33 o 
  -3   3  13       26.14       25.19      5.35 o 
  -2   3  13       10.06       12.20      4.39 o 
  -1   3  13       16.96       13.15      3.92 o 
   0   3  13       15.97       25.12      5.01 o 
   1   3  13       16.96        9.77      3.84 o 
   2   3  13       10.07        8.28      3.48 o 
   3   3  13       26.14       20.01      4.92 o 
  -4   4  13        2.74        5.42      3.48 o 
  -3   4  13        9.25        7.26      3.43 o 
  -2   4  13       22.74       29.26      5.70 o 
  -1   4  13       12.29       11.28      3.96 o 
   0   4  13        0.97       -1.23      2.59 o 
   1   4  13       12.28       14.82      4.51 o 
   2   4  13       22.75       28.50      5.61 o 
   3   4  13        9.23       14.16      4.67 o 
   4   4  13        2.74        3.41      2.99 o 
  -3   5  13        0.76        0.94      2.97 o 
  -2   5  13        3.08       17.18      5.28 o 
  -1   5  13       37.55       42.39      6.69 o 
   0   5  13        2.02        5.64      3.48 o 
   1   5  13       37.53       53.06      7.36 o 
   2   5  13        3.08       -0.51      2.83 o 
   3   5  13        0.76        0.02      2.59 o 
  -2   6  13        7.83       12.23      4.58 o 
  -1   6  13        0.01       -0.63      2.44 o 
   0   6  13        4.52        1.07      2.36 o 
   1   6  13        0.01       -3.77      3.77 o 
   2   6  13        7.82       13.84      4.31 o 
   0   0  14        9.81        9.04      3.97 o 
   1   0  14        0.46        1.75      2.67 o 
   2   0  14        0.02        4.11      3.63 o 
   3   0  14        1.72        1.55      3.26 o 
   4   0  14        0.61        5.75      3.08 o 
  -4   1  14       21.13       16.61      4.75 o 
  -3   1  14        7.33        8.83      4.01 o 
  -2   1  14       12.70       24.14      5.39 o 
  -1   1  14       18.72       24.05      5.36 o 
   0   1  14        0.12        2.92      3.45 o 
   1   1  14       18.71       21.69      3.50 o 
   2   1  14       12.69       11.86      4.24 o 
   3   1  14        7.34       13.44      4.17 o 
   4   1  14       21.15       23.57      5.16 o 
  -3   2  14       16.49       26.09      5.61 o 
  -2   2  14        2.74        4.05      2.78 o 
  -1   2  14        3.32        2.63      2.98 o 
   0   2  14       48.99       63.03      7.91 o 
   1   2  14        3.32        5.68      3.17 o 
   2   2  14        2.74        3.73      3.00 o 
  -3   3  14       33.53       35.48      6.25 o 
  -2   3  14       12.25       20.43      5.30 o 
  -1   3  14        5.45        0.49      2.92 o 
   0   3  14        9.72        8.42      3.97 o 
   1   3  14        5.44        4.17      3.26 o 
   2   3  14       12.23        8.97      4.15 o 
   3   3  14       33.55       37.96      6.79 o 
  -2   4  14        2.06        3.90      3.30 o 
  -1   4  14        7.45        8.67      3.76 o 
   0   4  14        0.03       -0.77      2.76 o 
   1   4  14        7.44        5.05      2.65 o 
   2   4  14        2.06       -3.48      4.21 o 
   1   0  15        0.38       -0.65      2.47 o 
   0   1  15        4.38        5.47      3.73 o 
                                                 
